# Supplementary material for: Gut Microbiota From Sjögren syndrome Patients Causes Decreased T Regulatory Cells in the Lymphoid Organs and Desiccation-Induced Corneal Barrier Disruption in Mice
Source: Front Med (Lausanne). 2022 Mar 9;9:852918. doi: 10.3389/fmed.2022.852918 (PMC8959809; doi:10.3389/fmed.2022.852918)
Supplement: Supplementary Table 1 — Random Forest analysis of Healthy vs. SS subjects. Table lists all species included in the Random Forest models either for discriminating healthy controls from SS subjects (“Healthy vs. SS” model) or regressing severity score on relative abundance of bacterial taxa (“Severity Score” model). Species are described by their relative feature importance's and importance ranks for each of those models. In addition, species are described by their median relative abundance in each of the Healthy, Dry Eye (DE), and SS groups. Table also includes results for statistical testing including the two-sided non-parametric Mann-Whitney U statistic and P-value for comparing healthy controls and SS patients, and the Kruskal-Wallis H Statistic and P-value for comparing healthy controls, DE, and SS patients. Finally, table includes the Spearman's ρ statistic and P-value for the correlation between disease severity scores and the relative abundance of each species. For this analysis, we did not add any pseudocounts to species relative abundances prior to statistical testing. [file Table_1.XLSX]

## Sheet: supplementary_table
@tax_species_level	Feature Importance (Healthy vs. SS)	Rank Importance (Healthy vs. SS)	Feature Importance (Severity Score)	Rank Importance (Severity Score)	Median (Healthy)	Median (DE)	Median (SS)	Mann-Whintey U Statistic (Healthy vs. SS)	Mann-Whintey P-value (Healthy vs. SS)	Kruskal-Wallis H Statistic (Healthy vs. SS)	Kruskal-Wallis P-value (Healthy vs. SS)	Kruskal-Wallis H Statistic (Healthy vs. DE vs. SS)	Kruskal-Wallis P-value (Healthy vs. DE vs. SS)	Spearman's rho (Severity Score)	Spearman's P-value (Severity Score)
s__Bacteroides_caecimuris	0.0200562	1	0.0645891	4	4.74e-05	1.54e-05	9.87e-06	117	0.00767992	8.96397	0.0113109	8.96397	0.0113109	-0.420354	0.0133137
s__Mediterranea_massiliensis	0.0163523	2	0.0232182	10	6.48e-05	8.88e-06	0	130	0.000976985	12.3938	0.00203577	12.3938	0.00203577	-0.466566	0.00541121
s__Bacteroides_coprophilus	0.0163011	3	0.0706546	1	3.41e-05	2.49e-05	1.31e-06	127.5	0.00158562	11.0364	0.00401301	11.0364	0.00401301	-0.455508	0.00678732
s__Clostridium_sp._7_3_54FAA	0.0148296	4	0.0680527	2	5.34e-05	5.53e-05	1.63e-05	119	0.00512595	7.62546	0.0220878	7.62546	0.0220878	-0.352321	0.0409958
s__Bifidobacterium_bifidum	0.0125542	5	0.0667756	3	1.46e-05	0.000183888	0.00028237	26	0.0151982	6.90075	0.0317337	6.90075	0.0317337	0.456921	0.00659626
s__Blautia_hansenii	0.0117163	6	0.029166	7	0.000132644	0.000138316	5.29e-05	90	0.280558	1.49227	0.474197	1.49227	0.474197	-0.370107	0.0311993
s__Parabacteroides_distasonis	0.0114939	7	0.0226109	11	0.000412168	0.000381702	8.55e-05	116	0.009315	6.35487	0.0416925	6.35487	0.0416925	-0.228882	0.192901
s__Bacteroides_coprocola	0.0105305	8	0.0245206	9	3.09e-05	1.93e-05	9.87e-06	101	0.091455	3.6429	0.161791	3.6429	0.161791	-0.241055	0.169641
s__Butyricimonas_sp._Marseille-P4593	0.0100744	9	0.0270018	8	5.32e-05	1.87e-05	0	124	0.00292029	9.78111	0.00751724	9.78111	0.00751724	-0.347814	0.0438364
s__Bacteroides_dorei	0.0100068	10	0.0182135	12	0.000633901	0.000290809	0.000123139	123	0.00209227	9.35409	0.00930647	9.35409	0.00930647	-0.473234	0.00470326
s__Clostridium_sp._ATCC_BAA-442	0.00984266	11	0.00371954	38	0.000384616	0.000310161	0.000143102	89	0.3138	1.57431	0.455138	1.57431	0.455138	-0.359582	0.0367333
s__Bacteroides_sp._HMSC068A09	0.00964263	12	0.0383906	6	1.67e-05	4.37e-06	0	108	0.0377106	4.67008	0.0968066	4.67008	0.0968066	-0.298583	0.0862944
s__Bacteroides_cellulosilyticus	0.00961033	13	0.00745212	23	0.000438831	0.000886818	7.96e-06	122	0.00265081	9.24608	0.00982288	9.24608	0.00982288	-0.30465	0.0797962
s__Bacteroides_sp._3_1_33FAA	0.00956173	14	0.0401762	5	2.84e-05	2.89e-05	8.14e-06	116	0.0117696	6.95513	0.0308825	6.95513	0.0308825	-0.446188	0.00816971
s__Alistipes_timonensis	0.00944159	15	0.0138634	15	5.18e-05	5.04e-05	0	112.5	0.0194754	5.82189	0.0544241	5.82189	0.0544241	-0.47916	0.00414254
s__Bacteroides_caccae	0.00921601	16	0.0174661	13	0.000264909	0.000100183	3.52e-05	110	0.0263302	6.42572	0.0402414	6.42572	0.0402414	-0.474497	0.00457859
s__Clostridioides_difficile	0.0087617	17	0.00664186	26	5.25e-05	6.21e-05	2.22e-05	101	0.0919316	3.11881	0.210261	3.11881	0.210261	-0.274343	0.116382
s__Blautia_sp._Marseille-P2398	0.00859699	18	0.00285051	51	0.00102269	0.00115374	0.000496746	80	0.607106	1.28701	0.525447	1.28701	0.525447	-0.0677176	0.703555
s__Absiella_dolichum	0.0082657	19	0.0166693	14	7.01e-05	8.08e-05	3.56e-05	109	0.0307625	4.9309	0.0849704	4.9309	0.0849704	-0.221621	0.207792
s__Bacteroides_sp._1_1_30	0.00826027	20	0.0129685	16	7.92e-05	0.000115922	1.81e-05	123	0.00209227	8.96915	0.0112817	8.96915	0.0112817	-0.482705	0.0038355
s__Alistipes_shahii	0.00801767	21	0.0114478	17	0.00605229	0.00826257	0.000146392	118	0.00629709	6.89024	0.031901	6.89024	0.031901	-0.627769	7.06e-05
s__Alistipes_senegalensis	0.0074445	22	0.00313449	45	0.000189674	0.000126867	8.49e-06	96	0.158028	2.27695	0.320307	2.27695	0.320307	-0.437499	0.00966756
s__Clostridiales_bacterium_1_7_47FAA	0.00722679	23	0.00765084	22	8.56e-05	6.38e-05	1.83e-05	109	0.0307625	4.92019	0.0854268	4.92019	0.0854268	-0.337956	0.050601
s__Bacteroides_bouchesdurhonensis	0.00686196	24	0.00293067	49	1.72e-05	1.94e-05	4.07e-06	122	0.00435614	9.46662	0.0087973	9.46662	0.0087973	-0.372639	0.029975
s__[Bacteroides]_pectinophilus	0.00685439	25	0.00485672	32	0.000208242	0.00030632	0.000100703	101	0.0919316	3.54842	0.169618	3.54842	0.169618	-0.274185	0.116601
s__[Eubacterium]_eligens	0.00679944	26	0.00534735	30	0.00310538	0.0031729	0.000443857	120	0.00414626	9.39487	0.00911862	9.39487	0.00911862	-0.36558	0.0334896
s__Barnesiella_viscericola	0.00662337	27	0.0086213	19	1.73e-05	1.22e-05	0	115	0.0133098	6.27677	0.0433527	6.27677	0.0433527	-0.331802	0.0552301
s__Dorea_longicatena	0.00655781	28	0.00295161	46	0.00921687	0.0141863	0.00128221	108	0.0357871	5.3059	0.0704429	5.3059	0.0704429	-0.125806	0.478352
s__Bacteroides_faecichinchillae	0.00646803	29	0.00640744	27	3.05e-05	1.85e-05	1.55e-06	114	0.0157714	6.95448	0.0308925	6.95448	0.0308925	-0.360607	0.0361616
s__Bifidobacterium_scardovii	0.00624105	30	0.00605662	28	0	0	4.07e-06	29	0.0036446	9.54243	0.00847009	9.54243	0.00847009	0.376635	0.0281235
s__Johnsonella_ignava	0.00618017	31	0.0054153	29	6.2e-05	2.92e-05	1.67e-05	115	0.0112248	7.59608	0.0224146	7.59608	0.0224146	-0.428089	0.0115466
s__Parabacteroides_goldsteinii	0.00607327	32	0.00460378	33	1.89e-05	5.36e-06	3.29e-06	107	0.0434049	5.1808	0.0749902	5.1808	0.0749902	-0.382973	0.0253797
s__Alistipes_putredinis	0.00603011	33	0.00316134	43	0.0164961	0.00647931	0.000127641	108	0.0379746	5.18253	0.0749254	5.18253	0.0749254	-0.268207	0.125113
s__Lactobacillus_rogosae	0.00601475	34	0.00782788	21	6.58e-05	5.27e-05	1.04e-05	102	0.0812675	3.50832	0.173052	3.50832	0.173052	-0.223831	0.203178
s__Dorea_formicigenerans	0.00571342	35	0.00255466	57	0.00276284	0.00331454	0.00066129	114	0.0134545	7.89073	0.0193442	7.89073	0.0193442	-0.290128	0.0960198
s__[Ruminococcus]_gnavus	0.00570534	36	0.00217639	67	0.00107308	0.000777842	0.0010708	78	0.685011	0.74784	0.688032	0.74784	0.688032	-0.103549	0.560043
s__Eggerthella_sp._1_3_56FAA	0.00564669	37	0.00736429	24	0.000241775	1.77e-05	0.0013492	40	0.103641	4.26696	0.118424	4.26696	0.118424	0.184842	0.29531
s__Dorea_sp._D27	0.00543961	38	0.0104825	18	0	1.57e-06	6.19e-06	33	0.0161055	6.49587	0.0388544	6.49587	0.0388544	0.339059	0.0498053
s__Fusicatenibacter_saccharivorans	0.00542723	39	0.00226021	64	0.0368127	0.0373813	0.00920803	112	0.0190129	6.40809	0.0405976	6.40809	0.0405976	-0.312227	0.0722203
s__[Clostridium]_clostridioforme	0.00514515	40	0.000351175	263	0.000737305	0.000602648	0.000535374	89	0.3138	1.53975	0.463072	1.53975	0.463072	-0.191314	0.278424
s__[Clostridium]_bolteae	0.00509491	41	0.00119565	110	0.00023499	0.000287751	0.000151474	105	0.0548945	3.75233	0.153176	3.75233	0.153176	-0.134804	0.447187
s__Parabacteroides_sp._D26	0.00507549	42	0.00135404	99	1.92e-05	0.000397697	6.54e-07	97	0.14235	4.08743	0.129547	4.08743	0.129547	-0.07437	0.675942
s__Fusicatenibacter_sp._2789STDY5834925	0.00499216	43	0.00675384	25	3.19e-05	3.16e-05	7.19e-06	99	0.116426	2.50429	0.285891	2.50429	0.285891	-0.396361	0.0203043
s__Alistipes_sp._AL-1	0.00489758	44	0.000649443	164	0.000114819	5.71e-05	5.15e-05	81	0.561037	1.42537	0.490325	1.42537	0.490325	-0.138635	0.434261
s__Actinomyces_turicensis	0.0048941	45	0.00236334	62	0	0	9.53e-06	33.5	0.00329603	9.18287	0.0101383	9.18287	0.0101383	0.402692	0.0182159
s__Bacteroides_uniformis	0.00481398	46	0.00250257	59	0.00475262	0.00266103	0.00177884	109	0.0307625	4.96659	0.0834678	4.96659	0.0834678	-0.31128	0.0731354
s__Alistipes_onderdonkii	0.00479951	47	0.00070073	149	0.000142591	0.000122076	5.07e-05	79	0.638096	0.609109	0.737452	0.609109	0.737452	-0.149258	0.399509
s__Clostridium_sp._1_1_41A1FAA	0.00473504	48	0.00209084	69	0	0	2.45e-05	31.5	0.02347	7.1734	0.0276895	7.1734	0.0276895	0.186902	0.289867
s__Shigella_dysenteriae	0.00472859	49	0.00111449	118	0	5.08e-06	4.58e-06	41	0.0833079	4.28516	0.117351	4.28516	0.117351	0.28547	0.101723
s__Bacteroides_mediterraneensis	0.00467967	50	0.003823	36	1.48e-05	1.31e-05	1.55e-06	102	0.0804316	3.6118	0.164327	3.6118	0.164327	-0.281087	0.10732
s__Blautia_wexlerae	0.0046717	51	0.000559717	183	0.00586025	0.00725772	0.00336208	81	0.569618	0.379752	0.827062	0.379752	0.827062	-0.0662969	0.709502
s__Bacteroides_thetaiotaomicron	0.00464604	52	0.000808309	137	0.00100117	0.00470619	0.000372297	88	0.341094	4.66331	0.097135	4.66331	0.097135	-0.0183106	0.918135
s__Propionibacterium_freudenreichii	0.00458463	53	0.00119515	111	0	0	0	46	0.0740786	3.52049	0.172003	3.52049	0.172003	0.14786	0.403991
s__Eubacterium_plexicaudatum	0.00451978	54	0.0031404	44	9.54e-06	5.16e-06	4.24e-06	104.5	0.0599107	5.06713	0.0793756	5.06713	0.0793756	-0.410678	0.0158398
s__Bifidobacterium_minimum	0.00451799	55	0.00389531	35	0	0	0	40	0.00278692	8.46327	0.0145286	8.46327	0.0145286	0.456917	0.00659689
s__Bacteroides_sp._3_1_19	0.00447272	56	0.000825061	135	3.77e-05	4.96e-05	1.37e-05	102	0.0813147	3.41846	0.181005	3.41846	0.181005	-0.115239	0.516346
s__[Clostridium]_innocuum	0.00446113	57	0.00156226	89	3.82e-05	5.06e-05	7.53e-05	37	0.0715719	3.36878	0.185558	3.36878	0.185558	0.188315	0.28617
s__Actinomyces_sp._oral_taxon_172	0.00445656	58	0.00251958	58	9.94e-05	0.000139751	8.22e-06	107	0.0433089	3.8281	0.147482	3.8281	0.147482	-0.375022	0.0288593
s__Bacteroides_salyersiae	0.00439311	59	0.000615932	170	3.09e-05	1.24e-05	6.89e-06	107	0.0434049	5.93613	0.0514026	5.93613	0.0514026	-0.254	0.147182
s__Bifidobacterium_boum	0.00422157	60	0.0014758	93	0	2.93e-06	0	40	0.00278692	14.1456	0.000847864	14.1456	0.000847864	0.518625	0.00167595
s__Catenibacterium_mitsuokai	0.0041913	61	0.0013017	103	5.31e-05	0.000643712	0.000182499	44	0.161846	3.73894	0.154205	3.73894	0.154205	0.174582	0.323391
s__Blautia_sp._Marseille-P3201T	0.00418821	62	0.00203182	73	9.46e-05	9.15e-05	3.26e-05	81	0.569618	0.515236	0.77289	0.515236	0.77289	-0.0359898	0.839862
s__bacterium_LF-3	0.00416185	63	0.00120464	109	0.00171713	0.00100509	1.73e-05	112	0.0214687	5.61143	0.0604636	5.61143	0.0604636	-0.19067	0.280074
s__Bacteroides_finegoldii	0.00413355	64	0.00100479	124	0.000252712	0.000816052	0.000175977	94	0.198432	1.89427	0.387851	1.89427	0.387851	-0.0931314	0.600367
s__[Eubacterium]_hallii	0.00405868	65	0.00136241	98	0.00820287	0.00770552	0.00438346	97	0.145482	2.77422	0.249796	2.77422	0.249796	-0.137645	0.43758
s__Actinomyces_naeslundii	0.00400148	66	0.00293727	48	3.95e-05	0.000242887	1.15e-05	101.5	0.084633	6.84372	0.0326516	6.84372	0.0326516	-0.20054	0.255455
s__Eubacterium_ramulus	0.00393756	67	0.00495458	31	0.00121678	0.00180663	0.000524578	112	0.0190129	5.59044	0.0611015	5.59044	0.0611015	-0.450661	0.0074789
s__Bacteroides_sp._Marseille-P3208T	0.00383975	68	0.00288403	50	3.33e-05	9.77e-07	4.07e-06	113	0.017701	6.95083	0.030949	6.95083	0.030949	-0.41518	0.0146185
s__Sellimonas_intestinalis	0.0038203	69	0.000240546	344	0.000141087	6.6e-05	9.8e-05	60	0.607106	1.32823	0.51473	1.32823	0.51473	0.0669283	0.706857
s__Intestinimonas_butyriciproducens	0.00378486	70	0.000433526	229	0.00069333	0.000524989	0.000107859	91	0.263455	1.49196	0.474268	1.49196	0.474268	-0.139224	0.432291
s__Bacteroides_sp._D22	0.00373768	71	0.000218206	364	3.96e-05	1.59e-05	1.93e-05	103	0.0715719	3.47108	0.176305	3.47108	0.176305	-0.323119	0.0623263
s__Bacteroides_sartorii	0.00369741	72	0.000758512	144	6.38e-05	3.62e-05	3.26e-05	103	0.0721065	3.76346	0.152326	3.76346	0.152326	-0.224795	0.201188
s__[Clostridium]_asparagiforme	0.00368931	73	0.000544756	188	0.000336207	0.000174788	7.39e-05	105	0.0548945	4.31354	0.115698	4.31354	0.115698	-0.361792	0.0355098
s__Bacteroides_sp._Marseille-P3166	0.00367979	74	0.00161807	86	4.84e-05	5.42e-06	0	113	0.017701	7.56423	0.0227744	7.56423	0.0227744	-0.320071	0.0649803
s__Alistipes_sp._Marseille-P2431	0.00366656	75	0.000625205	167	1.44e-05	5.45e-06	0	95	0.173925	2.46113	0.292127	2.46113	0.292127	-0.299145	0.0856759
s__Bacteroides_eggerthii	0.00364834	76	0.000338641	272	7.28e-05	3.61e-05	4.45e-05	89	0.305963	3.5691	0.167873	3.5691	0.167873	-0.0843772	0.635183
s__Bacteroides_sp._9_1_42FAA	0.00360562	77	0.00333418	41	9.19e-05	1.63e-05	1.81e-05	114	0.0134545	7.00637	0.0301014	7.00637	0.0301014	-0.340009	0.0491282
s__Bacteroides_sp._3_1_40A	0.00358653	78	0.00293815	47	9.82e-05	4.15e-05	2.14e-05	111	0.0224249	6.65046	0.0359642	6.65046	0.0359642	-0.344744	0.0458601
s__Escherichia_fergusonii	0.0035572	79	0.00262336	53	0	4.89e-06	1.29e-06	38	0.016658	6.65162	0.0359435	6.65162	0.0359435	0.409546	0.0161599
s__Xylanimonas_cellulosilytica	0.00355382	80	0.000182371	414	1.77e-05	1.36e-05	8.17e-06	104.5	0.0585852	3.47008	0.176393	3.47008	0.176393	-0.281832	0.106353
s__Alistipes_finegoldii	0.00352489	81	0.00109336	119	0.00298378	0.000510829	6.7e-05	83	0.498001	2.00314	0.367302	2.00314	0.367302	-0.167321	0.344232
s__Hungatella_hathewayi	0.0033547	82	0.00068535	156	0.000322715	0.000210994	0.000110577	96	0.161846	2.53773	0.28115	2.53773	0.28115	-0.27971	0.109126
s__Levyella_massiliensis	0.00334451	83	0.00166807	84	6.75e-06	1.7e-05	1.16e-05	48	0.230194	3.81834	0.148203	3.81834	0.148203	0.208942	0.23566
s__Ruminococcus_lactaris	0.00325015	84	0.00402958	34	0.00122872	0.00122095	0.000239251	99	0.116426	2.53773	0.28115	2.53773	0.28115	-0.228567	0.193532
s__Eubacteriaceae_bacterium_CHKCI004	0.00321109	85	0.00159105	88	2.67e-05	2.06e-05	5.11e-05	51	0.3138	2.86927	0.238202	2.86927	0.238202	-0.0361476	0.839168
s__Parabacteroides_sp._CT06	0.00320939	86	0.00204026	72	8.11e-06	4.15e-06	1.64e-06	100	0.103641	3.47825	0.175674	3.47825	0.175674	-0.147432	0.405368
s__Clostridium_disporicum	0.00318848	87	0.00207199	70	0	1.26e-05	6.99e-05	37	0.0482832	4.08798	0.129511	4.08798	0.129511	0.245237	0.162133
s__Anaerotruncus_colihominis	0.00317327	88	0.00125611	106	0.000767092	0.000909517	0.00062998	93	0.218722	1.87526	0.391555	1.87526	0.391555	-0.299125	0.0856976
s__Dorea_sp._5-2	0.00311867	89	0.00219498	65	2.45e-05	1.62e-05	1.37e-05	109.5	0.0309174	5.95685	0.0508728	5.95685	0.0508728	-0.460325	0.00615491
s__Intestinibacter_bartlettii	0.00311134	90	0.000988892	125	0	0	9.54e-05	34	0.0309929	6.59134	0.0370432	6.59134	0.0370432	0.163397	0.355826
s__Bacteroides_fluxus	0.00310383	91	0.00227793	63	2.39e-05	1.2e-05	0	102	0.0797346	3.84905	0.145945	3.84905	0.145945	-0.288612	0.0978486
s__Bacteroides_plebeius	0.00307822	92	0.00174116	82	2.57e-05	2.71e-05	2.12e-06	109	0.0326246	4.51311	0.104711	4.51311	0.104711	-0.279646	0.10921
s__Escherichia_sp._1_1_43	0.00304877	93	0.00192199	76	0	1.54e-06	3.27e-07	45.5	0.113566	4.75355	0.0928494	4.75355	0.0928494	0.294963	0.090361
s__Bifidobacterium_adolescentis	0.00302703	94	0.00266983	52	1.37e-05	0.00953334	0.00665339	40	0.0963271	8.35953	0.0153021	8.35953	0.0153021	0.435952	0.00995743
s__Escherichia_albertii	0.00301872	95	0.00135238	100	0	9.87e-06	0	54	0.306807	4.94562	0.0843473	4.94562	0.0843473	0.23307	0.184659
s__Peptoniphilus_lacrimalis	0.00301535	96	0.0016733	83	0	0	0	51	0.204932	1.70683	0.425958	1.70683	0.425958	0.0860034	0.628654
s__Bacteroides_salanitronis	0.00293357	97	0.00175251	81	1.2e-05	2.27e-06	0	107.5	0.0380877	5.74206	0.0566406	5.74206	0.0566406	-0.213963	0.224338
s__Clostridiales_bacterium_KLE1615	0.00292603	98	0.00148758	92	0.00457406	0.00269731	0.000367116	99	0.116426	4.37661	0.112106	4.37661	0.112106	-0.263294	0.132448
s__Sanguibacter_keddieii	0.00292356	99	0.000568621	180	3.73e-05	8.83e-05	3.05e-06	101	0.0905147	2.60123	0.272364	2.60123	0.272364	-0.27064	0.121596
s__Streptococcus_sp._400_SSPC	0.0028953	100	0.00166483	85	6.45e-06	2e-05	0	108.5	0.0277549	6.21205	0.0447786	6.21205	0.0447786	-0.322051	0.0632464
s__Holdemanella_biformis	0.0028891	101	0.00138187	97	6.28e-05	5.58e-05	3.45e-05	94	0.198432	1.90637	0.385512	1.90637	0.385512	-0.204258	0.246565
s__Bifidobacterium_breve	0.00287963	102	0.00104758	121	9.64e-05	0.00022183	0.000547257	36	0.0628064	4.31354	0.115698	4.31354	0.115698	0.337325	0.0510612
s__Bifidobacterium_sp._12_1_47BFAA	0.00287843	103	0.000271397	314	1.11e-05	0.000151109	0.000219717	39.5	0.0926565	3.33896	0.188345	3.33896	0.188345	0.397057	0.0200654
s__[Clostridium]_symbiosum	0.00285438	104	0.00150562	91	0.000282957	0.000289289	0.000148037	107	0.0414423	5.17284	0.0752891	5.17284	0.0752891	-0.233776	0.183297
s__Parabacteroides_johnsonii	0.00285078	105	0.00112645	117	7.09e-05	2.68e-05	1.48e-05	101	0.091455	3.84565	0.146193	3.84565	0.146193	-0.101189	0.569067
s__Escherichia_sp._3_2_53FAA	0.00284883	106	0.00358538	39	0	2.02e-06	1.02e-06	38	0.0443008	6.84152	0.0326876	6.84152	0.0326876	0.336828	0.0514256
s__Blautia_obeum	0.00277308	107	0.00151054	90	0.0115703	0.0255455	0.0158857	63	0.725253	2.12169	0.346164	2.12169	0.346164	0.0475128	0.789598
s__Coprococcus_eutactus	0.00272668	108	0.000700462	150	0.00147601	0.000466981	0.000330215	112	0.0190129	5.54577	0.0624816	5.54577	0.0624816	-0.407253	0.016825
s__Bacteroides_sp._HMSC067B03	0.00270507	109	0.00197418	75	5.01e-05	1.38e-05	1.15e-05	104	0.0628064	6.15899	0.0459826	6.15899	0.0459826	-0.355951	0.0388172
s__Bacteroides_sp._4_1_36	0.0026957	110	0.000211649	374	0.000114577	0.000106584	6.37e-05	96	0.161846	1.86653	0.393267	1.86653	0.393267	-0.138908	0.433346
s__Actinomyces_graevenitzii	0.00269211	111	0.00847447	20	5.32e-05	1.46e-05	1.35e-05	102.5	0.0750693	3.57321	0.167528	3.57321	0.167528	-0.371593	0.0304761
s__Alistipes_sp._CHKCI003	0.00267084	112	0.000465599	214	6.46e-05	1.66e-05	0	96	0.156054	3.04894	0.217736	3.04894	0.217736	-0.299779	0.0849821
s__Lactobacillus_fermentum	0.0026393	113	0.00052098	195	0	5.72e-06	1.26e-05	42.5	0.0525916	4.40354	0.110607	4.40354	0.110607	0.21999	0.211244
s__Angelakisella_massiliensis	0.00262371	114	0.00199824	74	0.000225448	0.000152274	0.000117229	86	0.399845	3.56008	0.168631	3.56008	0.168631	-0.372841	0.0298792
s__Coprobacillus_sp._8_1_38FAA	0.00261206	115	0.00180087	79	0.000152416	0.000150458	3.6e-05	99.5	0.10806	3.07374	0.215053	3.07374	0.215053	-0.172109	0.330399
s__Leuconostoc_gelidum	0.00258104	116	0.00035971	259	0	0	0	50	0.0175445	7.08571	0.0289305	7.08571	0.0289305	0.342088	0.0476712
s__[Ruminococcus]_torques	0.00257891	117	0.00133754	101	0.00272624	0.00329871	0.00104721	102	0.0812675	5.08713	0.0785859	5.08713	0.0785859	-0.214991	0.222065
s__Coprobacillus_sp._D7	0.00254525	118	0.000780773	141	8.83e-06	8.43e-06	3.86e-06	102.5	0.0765978	2.92183	0.232024	2.92183	0.232024	-0.273637	0.117362
s__Eggerthella_lenta	0.00247552	119	0.00093987	127	0.000833406	0.000116725	0.00202166	42	0.130365	4.92684	0.0851431	4.92684	0.0851431	0.0904479	0.610952
s__Clostridium_sp._KLE_1755	0.00244654	120	0.000284652	306	5.09e-05	4.03e-05	8.14e-06	87	0.369771	0.89326	0.63978	0.89326	0.63978	-0.0883959	0.619099
s__Bacteroides_intestinalis	0.00242166	121	0.0014679	94	8.77e-05	0.000264648	3.18e-06	107	0.0431171	5.59325	0.0610157	5.59325	0.0610157	-0.261283	0.135539
s__Parabacteroides_sp._SN4	0.00241043	122	0.000818685	136	4.87e-05	0.000213709	2.07e-05	107	0.0433089	5.27949	0.0713795	5.27949	0.0713795	-0.130266	0.462766
s__[Clostridium]_saccharogumia	0.00238536	123	0.000491585	208	3.6e-05	4.83e-05	6.49e-05	73	0.892562	0.356164	0.836874	0.356164	0.836874	-0.0222568	0.900571
s__Bacteroides_xylanisolvens	0.00238505	124	0.000566244	182	0.000153739	7.8e-05	8.05e-05	97	0.145482	2.75806	0.251822	2.75806	0.251822	-0.34285	0.0471458
s__Fournierella_massiliensis	0.00236466	125	0.000541169	190	0.000126975	5.52e-05	7.94e-05	81	0.569618	3.48197	0.175348	3.48197	0.175348	-0.249087	0.155435
s__Prevotella_lascolaii	0.00235244	126	0.000419281	233	4.9e-05	0.000416344	6.54e-07	99	0.11372	4.37351	0.11228	4.37351	0.11228	-0.154772	0.382122
s__Bacteroides_sp._HMSC073E02	0.00235025	127	0.000687253	155	8.17e-05	2.37e-05	4.97e-05	102	0.0812675	4.27707	0.117827	4.27707	0.117827	-0.125175	0.48058
s__Bifidobacterium_gallinarum	0.00230729	128	0.00214028	68	0	7.23e-06	1.85e-05	36	0.0271942	6.28306	0.0432166	6.28306	0.0432166	0.425277	0.0121645
s__Eubacterium_sp._3_1_31	0.00228245	129	0.000322671	285	9.16e-05	3.98e-05	6.08e-05	74	0.850014	1.3354	0.512888	1.3354	0.512888	-0.0729266	0.681899
s__Blautia_hydrogenotrophica	0.00221483	130	0.000855619	133	0.000350604	2.13e-05	6.67e-05	83	0.498001	3.93681	0.13968	3.93681	0.13968	-0.298178	0.0867421
s__Intestinimonas_massiliensis	0.00219831	131	0.000705783	148	0.000218547	0.000144874	0.000140846	89	0.3138	2.47967	0.289433	2.47967	0.289433	-0.313963	0.0705658
s__Escherichia_coli	0.00218659	132	0.00205095	71	1.36e-05	0.000414906	3.95e-05	46	0.185269	3.89591	0.142565	3.89591	0.142565	0.225764	0.199202
s__Bacteroides_ovatus	0.0021752	133	0.000336751	274	0.00107204	0.001091	0.000977535	99	0.116426	2.90383	0.234121	2.90383	0.234121	-0.20189	0.252202
s__Blautia_sp._SF-50	0.00214795	134	0.000585987	177	0.0012664	0.00252943	0.00229622	48	0.2404	3.34415	0.187857	3.34415	0.187857	0.352163	0.0410927
s__Lachnospira_pectinoschiza	0.00214087	135	0.000691488	153	0.000180934	0.000197144	0.000133546	86	0.399845	0.901037	0.637298	0.901037	0.637298	-0.0628242	0.724109
s__Bifidobacterium_longum	0.00211854	136	0.00043738	226	0.00118897	0.0101874	0.0190757	39	0.0913066	3.18938	0.202971	3.18938	0.202971	0.327078	0.0590065
s__Eubacterium_limosum	0.00210303	137	0.000650734	163	1.1e-05	6.26e-05	1.64e-05	52.5	0.340652	2.59865	0.272715	2.59865	0.272715	0.118532	0.50435
s__Ruminococcus_faecis	0.00210174	138	0.000858061	132	0.000352806	0.000382673	0.000148107	102	0.0812675	3.396	0.18305	3.396	0.18305	-0.172372	0.329649
s__Porphyromonas_uenonis	0.00207412	139	0.000267593	319	0	0	0	50	0.161557	3.44597	0.178532	3.44597	0.178532	0.166191	0.347547
s__Subdoligranulum_sp._4_3_54A2FAA	0.00207309	140	0.00255477	56	0.000236531	0.000124181	0.000458055	44	0.161846	2.44804	0.294046	2.44804	0.294046	-0.0726109	0.683205
s__Leuconostoc_mesenteroides	0.0020657	141	0.000191796	395	0	7.16e-05	0	52.5	0.0848467	6.63091	0.0363176	6.63091	0.0363176	0.273082	0.118138
s__Lachnoclostridium_phocaeense	0.00205835	142	0.000668359	159	4.48e-05	3.56e-05	0.000190803	50	0.287929	2.28862	0.318443	2.28862	0.318443	0.0247824	0.889354
s__Kandleria_vitulina	0.0020522	143	0.000516384	197	0	0	0	50	0.0175445	5.93101	0.0515346	5.93101	0.0515346	0.384274	0.0248446
s__Bacteroides_sp._3_1_23	0.00203864	144	0.000550407	187	3.49e-05	1.36e-05	1.73e-05	85	0.431256	3.25637	0.196286	3.25637	0.196286	-0.135435	0.445042
s__Lachnoanaerobaculum_sp._OBRC5-5	0.00203001	145	0.000370465	253	3.78e-05	2.03e-05	8.14e-06	101.5	0.0862646	3.34342	0.187925	3.34342	0.187925	-0.419202	0.0135954
s__Marvinbryantia_formatexigens	0.0020157	146	0.00217703	66	8.9e-05	3.76e-05	6.33e-05	103	0.0712807	4.99945	0.0821076	4.99945	0.0821076	-0.514468	0.00185303
s__Blautia_sp._Marseille-P3087	0.00199877	147	0.000638249	166	0.000997189	0.00086517	0.000305928	69	0.978449	0.154493	0.925662	0.154493	0.925662	0.0334642	0.850969
s__Streptococcus_sp._1171_SSPC	0.00199472	148	0.000262118	325	4.58e-06	2.17e-05	0	108	0.0253594	6.59922	0.0368975	6.59922	0.0368975	-0.293905	0.0915765
s__Blautia_sp._KLE_1732	0.0019945	149	0.000247291	339	0.00152143	0.00256985	0.00213831	48	0.2404	3.40939	0.181828	3.40939	0.181828	0.326749	0.0592768
s__Cellulomonas_flavigena	0.00198907	150	0.000377044	249	0	0	0	46	0.0550715	3.74219	0.153955	3.74219	0.153955	0.257813	0.140999
s__Lactobacillus_salivarius	0.00198654	151	0.000296319	300	0	2.58e-06	0	46	0.0550715	4.5899	0.100766	4.5899	0.100766	0.26311	0.132729
s__Kytococcus_sedentarius	0.00196743	152	0.000344616	268	0	1e-06	4.14e-06	41	0.089268	2.90217	0.234316	2.90217	0.234316	0.18846	0.285792
s__Faecalicatena_contorta	0.00194207	153	0.000298781	296	5.73e-05	5.52e-05	8.53e-05	66	0.850014	0.0554723	0.972645	0.0554723	0.972645	-0.108285	0.542137
s__Blautia_massiliensis	0.00192276	154	0.000129935	483	0.00183106	0.00316183	0.00241958	57	0.498001	2.50809	0.285348	2.50809	0.285348	0.234407	0.182082
s__[Clostridium]_lavalense	0.00188978	155	0.00112667	116	0.00013899	5.08e-05	2.49e-05	100	0.103641	3.53286	0.170942	3.53286	0.170942	-0.294706	0.0906559
s__Faecalicoccus_pleomorphus	0.00187317	156	0.000620271	169	8.85e-06	7.08e-06	1.68e-05	46.5	0.202487	2.20794	0.331552	2.20794	0.331552	0.127738	0.471567
s__[Eubacterium]_siraeum	0.00182848	157	0.000682192	157	0.000425369	0.00209634	0.000152011	92	0.2404	1.76976	0.412764	1.76976	0.412764	-0.129279	0.466191
s__Lachnoclostridium_sp._YL32	0.00181973	158	0.00104669	123	8.67e-06	4.61e-06	3.29e-06	107	0.0433089	5.03736	0.080566	5.03736	0.080566	-0.377376	0.0277905
s__Bilophila_sp._4_1_30	0.00181945	159	0.000496462	206	0.000256204	0.00018114	0	105	0.0531401	4.18622	0.123303	4.18622	0.123303	-0.224408	0.201986
s__Alistipes_obesi	0.0017885	160	0.00133553	102	0.0022988	8.3e-05	2.28e-05	95	0.173925	2.79104	0.247704	2.79104	0.247704	-0.357144	0.0381221
s__Eisenbergiella_massiliensis	0.00176737	161	0.000433527	228	0.000172292	0.000121897	0.00010063	97	0.145482	2.72022	0.256633	2.72022	0.256633	-0.258242	0.140315
s__Roseburia_hominis	0.00175564	162	0.000938016	128	0.00165561	0.00326319	0.000600372	102	0.0812675	4.23145	0.120546	4.23145	0.120546	-0.20631	0.241747
s__Flavonifractor_plautii	0.00174363	163	0.00029711	298	0.00112402	0.000542733	0.000629651	86	0.399845	1.53413	0.464374	1.53413	0.464374	-0.140171	0.429135
s__Parabacteroides_merdae	0.00173214	164	0.00035599	261	0.0052311	0.00271531	0.0001859	98	0.128069	2.98047	0.22532	2.98047	0.22532	-0.17349	0.326474
s__Enterorhabdus_mucosicola	0.00170836	165	0.000453155	218	3.6e-05	1.27e-05	1.77e-06	83.5	0.469593	1.11879	0.571555	1.11879	0.571555	-0.197845	0.262031
s__Ruminococcus_flavefaciens	0.00170212	166	0.000732004	146	0	5.77e-05	9.02e-06	50.5	0.237634	2.96794	0.226736	2.96794	0.226736	0.255971	0.143962
s__Coprococcus_sp._HPP0074	0.00169756	167	0.00028021	307	4.1e-05	3.9e-05	3.34e-05	87	0.369771	0.985282	0.611011	0.985282	0.611011	-0.135751	0.443972
s__Roseburia_inulinivorans	0.00169053	168	0.00113941	115	0.00181645	0.00301706	0.000548775	107	0.0414423	5.99326	0.0499551	5.99326	0.0499551	-0.0662969	0.709502
s__Clostridium_sp._ATCC_29733	0.00167404	169	0.00183485	77	0.000177521	5.7e-05	0.000113927	78	0.685011	4.91475	0.0856597	4.91475	0.0856597	-0.390363	0.0224628
s__Shigella_boydii	0.00166852	170	0.000449978	221	0	9.97e-06	0	52	0.209015	5.47719	0.064661	5.47719	0.064661	0.305514	0.0789031
s__Coprococcus_sp._HPP0048	0.00166225	171	0.000158167	439	2.56e-05	2.48e-05	3.95e-05	67	0.892562	0.374309	0.829316	0.374309	0.829316	0.0134172	0.939966
s__Alistipes_sp._Marseille-P5061	0.00165363	172	0.000604032	174	1.48e-05	4.86e-06	0	102	0.0774587	4.45218	0.107949	4.45218	0.107949	-0.243277	0.165622
s__Ruminococcaceae_bacterium_D16	0.00165153	173	0.000469063	212	0.000677243	0.000884715	0.000529644	90	0.287929	1.20994	0.546092	1.20994	0.546092	-0.29802	0.0869171
s__Ruminococcus_bromii	0.00164256	174	0.000479311	209	0.000135524	0.000115273	0	109	0.0299872	5.44143	0.0658278	5.44143	0.0658278	-0.207761	0.238377
s__Lactococcus_lactis	0.00163919	175	0.000238996	348	3.99e-05	0.000242546	0.000109516	55	0.418396	0.869426	0.64745	0.869426	0.64745	0.0365407	0.837443
s__[Eubacterium]_rectale	0.0016272	176	0.000774623	142	0.0194953	0.032178	0.00790318	61	0.645586	0.738508	0.69125	0.738508	0.69125	0.30023	0.0844912
s__Bacteroides_sp._AR20	0.00160541	177	0.000524827	193	1.7e-05	2.58e-05	2.03e-06	106	0.0488179	5.20246	0.0741823	5.20246	0.0741823	-0.251049	0.152099
s__Negativibacillus_massiliensis	0.00160255	178	0.000693741	152	9.4e-05	5.31e-05	0.000169873	55	0.431256	2.17068	0.337787	2.17068	0.337787	-0.0530375	0.765778
s__Tidjanibacter_massiliensis	0.00158509	179	0.00021734	366	1.19e-05	0	0	102	0.0681078	4.8112	0.0902113	4.8112	0.0902113	-0.317863	0.0669577
s__Bacteroides_clarus	0.00157285	180	0.00175861	80	2.4e-05	1.15e-05	1.35e-05	98	0.127894	2.62582	0.269035	2.62582	0.269035	-0.0727221	0.682745
s__Actinomyces_odontolyticus	0.0015447	181	0.000118003	515	7.44e-05	7.37e-05	3.87e-05	93	0.213103	1.5334	0.464543	1.5334	0.464543	-0.213903	0.224471
s__Bittarella_massiliensis	0.00154408	182	0.000414657	235	0.000120225	6.31e-05	6.48e-05	91	0.263455	1.51797	0.468141	1.51797	0.468141	-0.238985	0.173449
s__Clostridium_sp._SY8519	0.00153003	183	0.000605205	173	1.87e-05	1.74e-05	3.18e-06	96	0.15701	2.63129	0.268301	2.63129	0.268301	-0.117676	0.507453
s__Bacteroides_sp._2_2_4	0.00150976	184	0.000350946	264	6.24e-05	3.98e-05	1.5e-05	94	0.198432	2.25449	0.323924	2.25449	0.323924	-0.253033	0.14878
s__Massilioclostridium_coli	0.00145576	185	0.000580021	179	0.000242756	0.000215609	0.000114223	97	0.145482	2.29217	0.317879	2.29217	0.317879	-0.283656	0.104012
s__[Clostridium]_saccharolyticum	0.00145326	186	0.000567994	181	0.000113451	7.45e-05	0.000185322	54	0.399845	3.20547	0.201345	3.20547	0.201345	-0.0509855	0.774602
s__Actinomyces_sp._oral_taxon_171	0.00143495	187	0.000399002	240	0	9.77e-07	0	58	0.448321	0.846163	0.655025	0.846163	0.655025	0.00626752	0.971937
s__Butyrivibrio_crossotus	0.00143179	188	0.000506366	202	0.000149259	0.000198293	7.73e-05	102	0.0812675	3.61175	0.164331	3.61175	0.164331	-0.134804	0.447187
s__Faecalitalea_sp._Marseille-P3755	0.00143048	189	0.000506248	203	8.45e-05	6.36e-05	8.65e-05	71	0.978449	0.421832	0.809842	0.421832	0.809842	-0.0975512	0.583107
s__Bacteroides_nordii	0.00142839	190	0.00182186	78	1.43e-05	5.57e-06	1.04e-06	90	0.279159	1.50757	0.470582	1.50757	0.470582	-0.190957	0.279338
s__Oscillibacter_sp._KLE_1745	0.00141872	191	0.000270347	316	3.33e-05	1.31e-05	2.03e-05	86	0.399845	1.97506	0.372496	1.97506	0.372496	-0.190998	0.279233
s__Coprobacillus_sp._3_3_56FAA	0.00141387	192	0.00104692	122	5.73e-06	1.22e-06	3.01e-06	83	0.486849	1.45901	0.482147	1.45901	0.482147	-0.203235	0.24899
s__Eubacterium_ventriosum	0.00140422	193	0.00379809	37	0.000432679	0.000641451	0.000291139	90	0.287929	1.28571	0.525788	1.28571	0.525788	0.0018942	0.991517
s__Ruminococcus_sp._YE71	0.00140247	194	0.00043076	230	0	0	0	50	0.0175445	7.08571	0.0289305	7.08571	0.0289305	0.342088	0.0476712
s__Eubacterium_sp._YI	0.00138928	195	0.000350397	266	1.89e-05	1.42e-05	1.03e-05	91	0.263455	2.11262	0.347737	2.11262	0.347737	-0.320119	0.0649374
s__Bacteroides_stercoris	0.00138019	196	0.00027983	308	0.00123231	0.00226855	0.000171267	78	0.685011	0.561895	0.755068	0.561895	0.755068	-0.116967	0.510035
s__Massiliomicrobiota_timonensis	0.00137951	197	0.000543246	189	1.31e-05	0	5.09e-05	51	0.283985	3.23445	0.198449	3.23445	0.198449	0.0515256	0.772277
s__Oscillibacter_sp._KLE_1728	0.00137632	198	0.000984148	126	2.07e-05	6.81e-06	9.15e-06	90	0.287929	2.28171	0.319546	2.28171	0.319546	-0.199853	0.25712
s__Anaerostipes_caccae	0.00137009	199	0.000171016	428	0	1e-06	1.01e-05	52	0.287605	1.45687	0.482663	1.45687	0.482663	0.152168	0.390278
s__Monoglobus_pectinilyticus	0.00136462	200	0.00159837	87	0.00010794	4.12e-05	3.15e-05	82	0.533239	2.16213	0.339235	2.16213	0.339235	-0.284761	0.102613
s__Holdemania_filiformis	0.00136249	201	0.000451337	220	0.000268636	0.000318893	4.84e-05	102	0.0812675	3.43954	0.179107	3.43954	0.179107	-0.220674	0.209791
s__Bariatricus_massiliensis	0.00135932	202	0.000252817	331	1.83e-05	1.23e-05	1.47e-05	91.5	0.245206	2.6459	0.266348	2.6459	0.266348	-0.366481	0.0330231
s__Streptococcus_salivarius	0.00135409	203	0.000325991	281	0.000140379	0.00485213	0.000129681	85	0.431256	3.20547	0.201345	3.20547	0.201345	-0.140171	0.429135
s__Streptococcus_sp._HMSC064H09	0.00134967	204	0.00020954	377	4.6e-06	0.000165857	6.01e-06	79	0.637942	2.43021	0.296678	2.43021	0.296678	-0.179276	0.310346
s__Turicibacter_sanguinis	0.00134761	205	0.000326738	280	1.15e-05	2.69e-06	0.000117578	44	0.154711	4.03937	0.132697	4.03937	0.132697	0.119806	0.499744
s__Catonella_morbi	0.00134707	206	0.000398712	241	1.1e-05	6.81e-06	0	89	0.297017	1.50554	0.47106	1.50554	0.47106	-0.0844156	0.635029
s__Streptococcus_mutans	0.00134264	207	0.000343608	269	0	0	8.95e-05	44	0.0927116	5.31219	0.0702219	5.31219	0.0702219	0.165622	0.349224
s__Barnesiella_intestinihominis	0.00133699	208	0.000296544	299	0.000187144	0.000752752	0	84	0.449232	0.672844	0.714322	0.672844	0.714322	-0.188993	0.284407
s__Merdimonas_faecis	0.00133398	209	0.000602747	175	4.02e-05	6.6e-05	8.28e-05	57	0.498001	0.379493	0.827169	0.379493	0.827169	-0.0025256	0.98869
s__Raoultibacter_massiliensis	0.00131748	210	0.000346818	267	1.97e-05	1.11e-05	4.72e-06	89	0.304556	1.4881	0.475185	1.4881	0.475185	-0.235828	0.179371
s__Coprobacillus_sp._29_1	0.00131537	211	0.000372814	251	2.65e-05	2.03e-05	2.29e-05	74	0.850014	0.0948733	0.953671	0.0948733	0.953671	0.0656655	0.712151
s__Bacteroides_faecis	0.00130363	212	0.000317402	291	1.2e-05	5.94e-06	1.77e-06	106	0.0491647	4.12364	0.127222	4.12364	0.127222	-0.191381	0.278252
s__Eubacterium_callanderi	0.00130159	213	0.000737974	145	1.13e-06	3.31e-06	3.6e-06	44	0.152913	2.4495	0.293831	2.4495	0.293831	0.240887	0.169948
s__Bacteroides_sp._2_1_16	0.0012963	214	0.000477126	210	9.32e-06	1.02e-05	2.65e-06	94	0.192164	2.01706	0.364754	2.01706	0.364754	-0.140543	0.427897
s__Bilophila_wadsworthia	0.00128169	215	0.00023596	351	0.00133529	0.00082666	0	95	0.16967	2.18707	0.33503	2.18707	0.33503	-0.179764	0.309007
s__Arcanobacterium_urinimassiliense	0.00126735	216	9.8e-05	544	0	0	0	50	0.0175445	7.08571	0.0289305	7.08571	0.0289305	0.342088	0.0476712
s__Clostridium_sp._HMSC19A11	0.00124572	217	0.000381111	247	1.38e-05	9.73e-06	3.27e-06	100	0.10243	3.59409	0.165788	3.59409	0.165788	-0.249795	0.154226
s__Anaerostipes_sp._3_2_56FAA	0.00124169	218	0.000161819	435	1.07e-05	3.99e-06	6.09e-05	49.5	0.265912	3.39143	0.183468	3.39143	0.183468	0.0390032	0.826648
s__[Clostridium]_citroniae	0.00122241	219	0.000337208	273	8.4e-05	9.23e-05	4.37e-05	86	0.399845	0.755876	0.685273	0.755876	0.685273	-0.087291	0.623504
s__Coprobacter_secundus	0.00122164	220	0.00129648	105	5.32e-06	1.46e-06	0	106.5	0.0370779	4.80473	0.0905035	4.80473	0.0905035	-0.489761	0.00328244
s__Clostridium_sp._AT4	0.0011818	221	0.00055666	184	0.000123934	6.41e-05	5.46e-05	83	0.498001	1.06538	0.587024	1.06538	0.587024	-0.0561945	0.75226
s__Bacteroides_barnesiae	0.00117075	222	0.000876103	131	9.92e-06	3.92e-06	0	100	0.0982246	4.21018	0.121835	4.21018	0.121835	-0.26128	0.135544
s__Bifidobacterium_kashiwanohense	0.00116931	223	0.000237293	350	1.41e-05	8.87e-05	0.000194439	51	0.305741	2.36622	0.306324	2.36622	0.306324	0.229926	0.190823
s__Megasphaera_sp._MJR8396C	0.00116589	224	0.000186782	400	1.78e-05	1.46e-05	1.08e-05	92	0.2404	1.70409	0.426542	1.70409	0.426542	-0.306702	0.0776862
s__Odoribacter_splanchnicus	0.00116351	225	0.000461558	215	0.00108636	0.00101567	0	107	0.0396363	4.69065	0.0958163	4.69065	0.0958163	-0.34038	0.0488652
s__Streptococcus_agalactiae	0.00116102	226	0.00105546	120	1.25e-05	5.57e-05	6.58e-06	97	0.14235	7.37132	0.0250806	7.37132	0.0250806	-0.0750016	0.673341
s__Actinomyces_sp._HMSC035G02	0.00115292	227	0.000321253	287	2.52e-05	0.000106857	1.6e-05	89	0.3138	1.63332	0.441904	1.63332	0.441904	-0.138434	0.434931
s__Coriobacteriaceae_bacterium_68-1-3	0.00115021	228	0.000528349	192	4.69e-06	8.89e-06	0	70	1	0.215047	0.898056	0.215047	0.898056	-0.157829	0.372675
s__Stomatobaculum_longum	0.00114205	229	0.000271886	311	6.33e-06	8.03e-06	4.58e-06	62	0.675541	1.1444	0.564282	1.1444	0.564282	-0.00460731	0.979369
s__Erysipelotrichaceae_bacterium_6_1_45	0.00113908	230	0.000319067	288	9.13e-05	5.47e-05	0.000130412	58	0.533239	3.67068	0.159559	3.67068	0.159559	-0.115546	0.515222
s__Erysipelotrichaceae_bacterium_5_2_54FAA	0.00112002	231	0.00023538	353	2.23e-05	1.09e-05	1.66e-05	99	0.116426	3.45363	0.17785	3.45363	0.17785	-0.276079	0.113996
s__Ruminococcus_bicirculans	0.00109758	232	0.000511265	201	0.0047721	0.0312849	0.0155033	57	0.488921	0.748443	0.687824	0.748443	0.687824	0.071212	0.689001
s__Bacteroides_sp._2_1_33B	0.00109682	233	0.000149296	448	2.41e-05	3.77e-05	2.47e-05	87.5	0.346182	1.18837	0.552011	1.18837	0.552011	-0.0798362	0.653557
s__Roseburia_intestinalis	0.00109261	234	0.000796378	140	0.00235616	0.001388	0.000903026	81	0.569618	0.805472	0.668488	0.805472	0.668488	-0.0686647	0.6996
s__Anaerotignum_lactatifermentans	0.00108878	235	0.000175414	425	0.000226684	8.9e-05	0.000227854	79	0.645586	1.111	0.573785	1.111	0.573785	-0.116177	0.512913
s__Pseudoflavonifractor_capillosus	0.00108578	236	0.000239497	346	0.000130776	0.000121626	8.78e-05	87	0.369771	1.44358	0.485882	1.44358	0.485882	-0.2584	0.140064
s__Tannerella_sp._6_1_58FAA_CT1	0.00108577	237	8.94e-05	563	1.98e-05	4.52e-05	3.18e-06	101.5	0.084633	3.26043	0.195888	3.26043	0.195888	-0.160432	0.36474
s__Ruminococcaceae_bacterium_D5	0.00108147	238	0.000271684	312	3.95e-05	7.21e-05	1.89e-05	76	0.76086	0.118832	0.942315	0.118832	0.942315	-0.159677	0.367029
s__Phascolarctobacterium_succinatutens	0.00106795	239	0.000452494	219	7.67e-06	5.29e-06	5.88e-06	83	0.488921	0.633172	0.728632	0.633172	0.728632	-0.0516327	0.771816
s__Clostridium_sp._SN20	0.00106479	240	0.000500106	205	0.000152098	4.19e-05	0.000168856	67	0.892562	6.12788	0.0467033	6.12788	0.0467033	-0.012628	0.943492
s__Acetivibrio_ethanolgignens	0.00106376	241	0.000185632	403	3.37e-05	2.94e-05	2.81e-05	102	0.0812675	3.42883	0.180069	3.42883	0.180069	-0.329433	0.0570996
s__[Clostridium]_spiroforme	0.00106299	242	0.000204812	383	8.66e-05	0	1.09e-05	67	0.88904	4.03496	0.13299	4.03496	0.13299	-0.0351652	0.843485
s__Collinsella_sp._4_8_47FAA	0.00105936	243	0.000666046	160	0.00195165	0.00204506	0.00122836	90.5	0.26775	1.20174	0.548336	1.20174	0.548336	-0.306381	0.0780132
s__Alistipes_indistinctus	0.00105697	244	0.00129856	104	0.000143375	0	0	93	0.171558	2.68144	0.261657	2.68144	0.261657	-0.469165	0.00512507
s__Lactobacillus_ruminis	0.00104546	245	0.000264843	323	1.37e-05	1.17e-05	1.98e-05	83	0.488522	0.68355	0.710508	0.68355	0.710508	-0.154969	0.381507
s__Ruthenibacterium_lactatiformans	0.00104323	246	0.00140645	96	0.000212973	0.000136099	0.000314327	63	0.725253	1.46777	0.48004	1.46777	0.48004	-0.192261	0.276006
s__[Clostridium]_methylpentosum	0.00103728	247	0.000197556	389	3.47e-05	3.51e-05	8.55e-05	64.5	0.782023	0.350942	0.839062	0.350942	0.839062	-0.0445171	0.802594
s__Bacteroides_sp._D20	0.00103454	248	0.000269613	317	0.00037802	0.000261599	0.0001472	98	0.130365	2.68229	0.261546	2.68229	0.261546	-0.0918686	0.605338
s__Gordonibacter_urolithinfaciens	0.00103239	249	0.00244113	60	0.000677356	5.08e-05	2.64e-05	86	0.399845	1.071	0.585378	1.071	0.585378	-0.305282	0.0791423
s__Akkermansia_muciniphila	0.00102749	250	0.000689197	154	0.00218608	0.00832382	6.54e-07	97	0.140456	2.94152	0.22975	2.94152	0.22975	-0.221624	0.207785
s__Erysipelotrichaceae_bacterium_21_3	0.0010252	251	0.000372254	252	2.52e-05	2.51e-05	2.85e-05	61.5	0.657987	0.741142	0.69034	0.741142	0.69034	-0.100953	0.569976
s__Actinomyces_bouchesdurhonensis	0.0010232	252	0.000219386	361	3.09e-05	2.77e-05	0	95	0.167256	2.01232	0.36562	2.01232	0.36562	-0.251606	0.151163
s__Clostridium_sp._D5	0.00101831	253	0.000183086	408	1.05e-05	9.74e-06	6.89e-06	89	0.305297	1.16173	0.559414	1.16173	0.559414	-0.225122	0.200515
s__Enterococcus_sp._HMSC29A04	0.00101586	254	0.000368597	255	8.94e-07	0	0	94	0.178237	4.53919	0.103354	4.53919	0.103354	-0.248595	0.156281
s__Holdemania_sp._Marseille-P2844	0.00101218	255	0.000384505	246	3.48e-05	3.13e-05	2.25e-05	88	0.341094	0.93318	0.627137	0.93318	0.627137	-0.321224	0.0639656
s__Streptococcus_suis	0.00101112	256	0.000649156	165	9.99e-06	2.38e-05	1.67e-05	52	0.331441	1.94011	0.379062	1.94011	0.379062	0.124166	0.484154
s__Erysipelotrichaceae_bacterium_2_2_44A	0.00100862	257	0.000195745	391	3.8e-05	2.81e-05	3.27e-05	93	0.218722	2.22641	0.328504	2.22641	0.328504	-0.289181	0.0971592
s__Anaeromassilibacillus_sp._Marseille-P3371	0.00100314	258	0.000182847	410	0.000359182	0.000136405	0.000224516	80	0.607106	2.40786	0.300012	2.40786	0.300012	-0.156587	0.376495
s__Actinomyces_sp._HMSC08A09	0.000999238	259	0.000158336	438	0	0	3.71e-06	48	0.18145	1.96133	0.375061	1.96133	0.375061	0.0949994	0.593045
s__Anaerostipes_hadrus	0.000989923	260	0.000369806	254	0.0043028	0.00224538	0.00236777	84	0.464	1.44669	0.485127	1.44669	0.485127	-0.158323	0.371159
s__Neglecta_timonensis	0.000986016	261	0.00238928	61	0.000158956	6.74e-05	0.000114116	82	0.533239	3.63448	0.162474	3.63448	0.162474	-0.377606	0.0276882
s__Streptococcus_sp._I-G2	0.000984772	262	0.000380647	248	4.92e-06	2.22e-05	0	98.5	0.0950262	4.39753	0.11094	4.39753	0.11094	-0.159729	0.366872
s__[Clostridium]_glycyrrhizinilyticum	0.000973173	263	0.000416397	234	6.93e-05	6.83e-05	0.000106456	72	0.935426	0.154493	0.925662	0.154493	0.925662	-0.086186	0.627923
s__Parabacteroides_sp._D13	0.000960259	264	0.000414273	236	3.87e-05	6.54e-05	2.8e-05	99	0.114607	2.83354	0.242497	2.83354	0.242497	-0.153793	0.385176
s__Blautia_schinkii	0.000958703	265	0.000496313	207	1.88e-05	1.08e-05	2.03e-05	64	0.766249	1.49724	0.47302	1.49724	0.47302	-0.133857	0.450415
s__Peptostreptococcus_anaerobius	0.000952375	266	0.000797096	139	5.43e-06	1.16e-05	9.15e-06	53	0.344553	1.46933	0.479666	1.46933	0.479666	0.231551	0.18762
s__Bacteroides_fragilis	0.000943078	267	0.000315219	292	0.000383532	0.00282071	0.0001518	85	0.431256	2.17068	0.337787	2.17068	0.337787	-0.0149957	0.932919
s__Prevotella_disiens	0.000935331	268	0.000251142	333	0	0	0	53.5	0.104832	3.13794	0.20826	3.13794	0.20826	0.335332	0.0525355
s__Peptococcus_niger	0.000921698	269	9.43e-05	551	0	0	0	50	0.0175445	7.08571	0.0289305	7.08571	0.0289305	0.342088	0.0476712
s__Coprococcus_comes	0.000903537	270	0.000881812	130	0.00229675	0.00734025	0.00134798	81	0.569618	4.41947	0.10973	4.41947	0.10973	0.0353584	0.842636
s__[Clostridium]_leptum	0.000895232	271	0.00072911	147	0.00154701	0.000757413	0.000619208	91	0.263455	1.85625	0.395294	1.85625	0.395294	-0.255559	0.14463
s__Actinomyces_israelii	0.000895139	272	0.000308154	294	0	0	0	57	0.263253	2.18536	0.335317	2.18536	0.335317	0.0383584	0.829472
s__Shigella_flexneri	0.000887335	273	0.000196623	390	0	1.26e-05	8.59e-07	49	0.221601	3.49938	0.173828	3.49938	0.173828	0.159269	0.368272
s__Turicibacter_sp._H121	0.000878059	274	0.000235021	354	0	0	1.59e-06	49	0.20261	2.75172	0.252622	2.75172	0.252622	0.0610118	0.731772
s__Bacteroides_sp._3_1_13	0.000861664	275	0.000198155	387	3.77e-05	2.8e-05	2.51e-05	93	0.218722	1.61215	0.446607	1.61215	0.446607	-0.238353	0.174622
s__Gordonibacter_massiliensis	0.000861515	276	0.00021262	373	6.94e-06	1.86e-06	1.54e-05	54	0.374583	1.28264	0.526598	1.28264	0.526598	0.0263461	0.88242
s__Streptococcus_pasteurianus	0.000852617	277	0.000250317	335	1.59e-05	2.18e-05	0	88	0.32664	1.85237	0.396062	1.85237	0.396062	0.00206534	0.990751
s__Dielma_fastidiosa	0.000847984	278	8.73e-05	567	0	3.15e-06	8.17e-06	56.5	0.419091	0.769061	0.68077	0.769061	0.68077	0.218217	0.21504
s__Actinomyces_sp._oral_taxon_848	0.000846903	279	0.000265635	321	0	0	0	50	0.111432	2.61992	0.269831	2.61992	0.269831	0.28667	0.10023
s__Akkermansia_sp._KLE1798	0.000835094	280	0.000765895	143	0	2.44e-07	0	60	0.108319	8.91927	0.0115666	8.91927	0.0115666	0.299593	0.0851858
s__Shigella_sonnei	0.000814256	281	0.00040256	239	0	8.16e-06	0	59	0.488758	2.89398	0.235278	2.89398	0.235278	0.19874	0.259836
s__Bacteroides_oleiciplenus	0.000811972	282	0.000413185	237	1.19e-05	5.11e-05	2.12e-06	88	0.328753	3.09386	0.212901	3.09386	0.212901	0.0267915	0.880446
s__Other	0.000808154	283	0.000269078	318	0.315578	0.339394	0.281332	86	0.399845	0.834937	0.658712	0.834937	0.658712	-0.0192577	0.913916
s__Solobacterium_moorei	0.000800562	284	0.000471181	211	9.3e-07	4.63e-06	0	89	0.270011	2.00718	0.366562	2.00718	0.366562	-0.326246	0.0596925
s__Hespellia_stercorisuis	0.000794816	285	0.000343385	270	1.47e-05	1.36e-05	1.33e-05	86	0.391047	0.854032	0.652453	0.854032	0.652453	-0.191171	0.278791
s__Parabacteroides_sp._20_3	0.000790645	286	0.00358501	40	1.78e-05	2.94e-05	3.62e-05	66	0.850014	0.0839862	0.958876	0.0839862	0.958876	0.252402	0.14983
s__[Clostridium]_scindens	0.000778245	287	0.000443851	224	3.87e-05	2.83e-05	2.64e-05	77	0.725253	0.278485	0.870017	0.278485	0.870017	-0.183264	0.299526
s__Arabia_massiliensis	0.00077756	288	0.000149268	449	0	0	3.92e-06	48	0.191399	2.32836	0.312178	2.32836	0.312178	0.0326263	0.854661
s__Finegoldia_magna	0.00077523	289	0.000240137	345	0	4.85e-07	0	57.5	0.327302	2.59088	0.273777	2.59088	0.273777	0.11801	0.506241
s__Bacteroides_sp._AR29	0.000770122	290	0.000113976	521	0.000171285	8.99e-05	8.65e-05	88.5	0.31922	1.19538	0.550081	1.19538	0.550081	-0.171991	0.330737
s__Agathobaculum_desmolans	0.000768666	291	0.00141388	95	9.2e-05	5.72e-05	6.96e-05	94	0.198432	2.63036	0.268426	2.63036	0.268426	-0.456186	0.00669509
s__Streptococcus_sanguinis	0.00075761	292	0.000297567	297	7.68e-06	9.03e-05	1.96e-06	64	0.746873	3.22809	0.199081	3.22809	0.199081	0.0621833	0.726816
s__[Clostridium]_hiranonis	0.000752453	293	0.000133502	472	0	0	0	53.5	0.104832	3.65459	0.160848	3.65459	0.160848	0.163589	0.355252
s__Anaerotruncus_rubiinfantis	0.000750769	294	7.89e-05	579	4.48e-05	5.06e-05	3.01e-06	88	0.328753	1.01085	0.60325	1.01085	0.60325	-0.27992	0.108849
s__Senegalimassilia_anaerobia	0.000747527	295	0.000608115	171	2.58e-05	0.000480306	8.17e-06	80	0.598594	0.501272	0.778305	0.501272	0.778305	-0.136275	0.442198
s__Weissella_confusa	0.000746444	296	0.000264953	322	0	0	0	60	0.108319	4.12143	0.127363	4.12143	0.127363	0.291007	0.094972
s__Merdibacter_massiliensis	0.000745634	297	0.000658432	161	6.41e-05	3.2e-05	3.44e-05	79	0.645586	0.338018	0.844501	0.338018	0.844501	-0.21657	0.218608
s__Victivallales_bacterium_CCUG_44730	0.000743971	298	0.000329984	276	0	9.77e-07	0	81	0.471856	0.792857	0.672718	0.792857	0.672718	-0.173457	0.326567
s__Christensenella_minuta	0.000743514	299	0.000427982	232	0	0.000148435	0	78	0.590297	3.88759	0.143159	3.88759	0.143159	-0.0601726	0.735329
s__Oribacterium_sp._oral_taxon_078	0.000736587	300	0.000168209	432	0	4.85e-06	2.12e-06	62	0.648578	0.246863	0.883882	0.246863	0.883882	0.048115	0.786992
s__Bacteroides_massiliensis	0.000734041	301	0.00025005	337	0.00105829	3.93e-05	2.33e-05	94	0.189698	2.62893	0.268618	2.62893	0.268618	-0.274097	0.116722
s__Streptococcus_parasanguinis	0.000728933	302	0.000324569	283	0.00011472	0.00290557	8.12e-05	85	0.431256	3.81696	0.148305	3.81696	0.148305	-0.17253	0.3292
s__Blautia_producta	0.000721611	303	0.000271941	310	0.000172793	0.000114597	0.000297719	67	0.892562	0.96973	0.61578	0.96973	0.61578	-0.137892	0.436749
s__Campylobacter_sp._P0106	0.00072127	304	0.000291549	302	0	1.75e-05	4.07e-06	57	0.456094	2.38992	0.302717	2.38992	0.302717	0.140804	0.427031
s__Adlercreutzia_equolifaciens	0.000717862	305	0.000806031	138	0.00297921	0.000861488	0.00459902	85	0.421693	1.88597	0.389463	1.88597	0.389463	-0.216111	0.219609
s__Streptococcus_vestibularis	0.000702407	306	0.000237541	349	3.87e-05	0.000436302	1.24e-05	94	0.191139	2.16401	0.338916	2.16401	0.338916	-0.182309	0.302094
s__Streptococcus_australis	0.000702005	307	0.00016897	431	2.69e-06	3.44e-05	0	94	0.153297	4.10655	0.128314	4.10655	0.128314	-0.192564	0.275235
s__Anaerotruncus_sp._G3(2012)	0.000695255	308	0.000285702	305	2.62e-05	2.56e-05	1.86e-05	96	0.161846	2.75141	0.252661	2.75141	0.252661	-0.243878	0.164547
s__Prevotella_bivia	0.000682263	309	8.24e-05	575	0	2.65e-05	0	62	0.56865	2.6104	0.271118	2.6104	0.271118	0.151607	0.392046
s__Enterobacter_cloacae_complex_Hoffmann_cluster_IV	0.00067714	310	0.000351342	262	0	0	0	66	0.722752	0.649748	0.722618	0.649748	0.722618	0.0147551	0.933993
s__Clostridium_polynesiense	0.000673601	311	0.00025834	328	0	0	0	60	0.108319	3.42857	0.180092	3.42857	0.180092	0.239926	0.171711
s__Holdemania_massiliensis	0.000666237	312	0.000252275	332	3.09e-05	5.84e-06	1.83e-05	81	0.561037	3.95513	0.138406	3.95513	0.138406	-0.303382	0.0811217
s__Romboutsia_timonensis	0.000662015	313	0.000411145	238	0.000141329	0.000148538	0.000205607	55	0.418396	0.696626	0.705878	0.696626	0.705878	-0.00953236	0.95733
s__Ruminococcus_sp._YE78	0.000660248	314	0.000199832	386	0	0	0	57	0.263253	1.45351	0.483475	1.45351	0.483475	0.275387	0.114942
s__Urmitella_timonensis	0.000659587	315	0.000159341	437	0	0	0	62	0.56865	0.375685	0.828745	0.375685	0.828745	0.131382	0.458908
s__Candidatus_Stoquefichus_sp._KLE1796	0.000657479	316	0.000365819	257	0	7.28e-07	1.55e-06	53	0.29211	1.28829	0.52511	1.28829	0.52511	0.222283	0.206402
s__Alistipes_inops	0.000651357	317	0.00025692	329	1.03e-06	0	0	90	0.225513	4.08737	0.129551	4.08737	0.129551	-0.198131	0.261327
s__Ruminococcus_callidus	0.000643949	318	0.000448715	222	7e-05	0.00178404	3.77e-05	80	0.599097	1.92827	0.381313	1.92827	0.381313	-0.0541466	0.761021
s__Leuconostoc_lactis	0.000642542	319	0.000133803	471	0	0	0	60	0.108319	4.12143	0.127363	4.12143	0.127363	0.291007	0.094972
s__Collinsella_stercoris	0.000640332	320	0.00010593	535	4.6e-06	1.99e-05	9.02e-06	60	0.586297	0.576976	0.749396	0.576976	0.749396	0.0232277	0.896257
s__Ruminococcus_gauvreauii	0.000639298	321	0.00018598	402	1.1e-05	4.15e-06	6.1e-06	64.5	0.77928	0.787137	0.674645	0.787137	0.674645	-0.109601	0.537209
s__Bifidobacterium_subtile	0.000637591	322	0.000119279	508	0	0	0	50	0.0175445	7.08571	0.0289305	7.08571	0.0289305	0.389492	0.0227913
s__Peptoniphilus_phoceensis	0.000635388	323	0.000205774	382	0	0	0	58.5	0.369221	1.79363	0.407867	1.79363	0.407867	0.2248	0.201179
s__Clostridium_sp._SS2/1	0.000629767	324	0.00018095	417	0.000250224	0.000121416	0.000159939	83	0.498001	1.55729	0.459028	1.55729	0.459028	-0.178055	0.313707
s__Anaerotruncus_sp._AT3	0.000627673	325	0.000825077	134	4.83e-05	0.000196843	1.48e-05	88.5	0.318554	1.26976	0.529999	1.26976	0.529999	-0.307172	0.0772094
s__Actinomyces_sp._oral_taxon_448	0.000625915	326	0.000156217	443	0	2.15e-05	3.99e-05	51	0.277628	1.1925	0.550874	1.1925	0.550874	0.0885766	0.61838
s__Raoultella_ornithinolytica	0.000619488	327	0.000359991	258	0	0	0	66	0.722752	0.649748	0.722618	0.649748	0.722618	0.0208496	0.90683
s__Libanicoccus_massiliensis	0.000619272	328	0.000356705	260	4.02e-06	1.4e-05	6.21e-06	60.5	0.609358	0.402351	0.817769	0.402351	0.817769	-0.0133274	0.940367
s__Fusobacterium_naviforme	0.000616872	329	0.000695812	151	9.12e-06	1.02e-05	1.22e-05	69	0.977862	0.0154425	0.992309	0.0154425	0.992309	-0.120782	0.496233
s__Akkermansia_sp._KLE1797	0.000613988	330	0.000515218	198	0	0	0	60	0.108319	4.12143	0.127363	4.12143	0.127363	0.291007	0.094972
s__Parasutterella_excrementihominis	0.000611631	331	0.000131039	479	1.5e-05	3.07e-05	5.15e-06	67	0.888558	0.0500996	0.975261	0.0500996	0.975261	0.0409891	0.817966
s__Collinsella_aerofaciens	0.000610486	332	0.000175554	424	0.012806	0.0119269	0.0116784	76	0.76086	0.407039	0.815854	0.407039	0.815854	-0.225005	0.200757
s__Catabacter_hongkongensis	0.000610296	333	8.43e-05	570	7.2e-06	1.29e-06	6.2e-05	59.5	0.562494	1.30966	0.519529	1.30966	0.519529	-0.0832081	0.639894
s__Eubacterium_sp._SB2	0.000604776	334	0.000605555	172	1.58e-05	3.53e-05	4.77e-05	62	0.675541	0.2939	0.863337	0.2939	0.863337	0.00746701	0.966569
s__Parabacteroides_sp._Marseille-P3763	0.000603556	335	0.000321632	286	6e-06	2.44e-06	0	99.5	0.0930532	3.80784	0.148983	3.80784	0.148983	-0.257839	0.140958
s__Bacteroides_sp._4_3_47FAA	0.000597953	336	0.000521116	194	7.85e-05	6.38e-05	3.87e-05	89	0.3138	0.996083	0.60772	0.996083	0.60772	-0.091395	0.607207
s__Olsenella_sp._HMSC062G07	0.000597894	337	5.22e-05	624	0	0	0	55	0.297914	1.22178	0.542868	1.22178	0.542868	-0.0220738	0.901385
s__Bifidobacterium_biavatii	0.000597693	338	0.000142743	458	1.24e-06	3.32e-06	0	73	0.881507	0.192857	0.908075	0.192857	0.908075	-0.128563	0.468687
s__Alloscardovia_omnicolens	0.000594093	339	3e-05	667	0	0	0	62	0.56865	1.43826	0.487177	1.43826	0.487177	-0.0218506	0.902378
s__Parabacteroides_gordonii	0.000585819	340	0.000302397	295	6.89e-06	2.43e-06	0	96.5	0.132127	3.02775	0.220055	3.02775	0.220055	-0.103257	0.561158
s__Actinomyces_sp._HPA0247	0.000584365	341	0.000198144	388	1.97e-05	9.75e-06	7.41e-05	61	0.633762	0.294244	0.863188	0.294244	0.863188	-0.0288935	0.871142
s__Anaerotignum_neopropionicum	0.000583822	342	0.000239026	347	1.83e-05	1.1e-05	2.09e-05	76	0.766249	0.617972	0.734191	0.617972	0.734191	-0.10134	0.568491
s__Clostridium_sp._L2-50	0.000579685	343	0.00024434	340	7.85e-05	0.000173814	8.88e-05	82	0.533239	1.89902	0.38693	1.89902	0.38693	0.0168899	0.924468
s__Faecalibacterium_prausnitzii	0.000579089	344	0.000235931	352	0.124462	0.104033	0.103907	70	1	0.12572	0.939075	0.12572	0.939075	0.0407253	0.819118
s__Sharpea_azabuensis	0.000576868	345	0.000286867	304	0	3.41e-06	0	76	0.725462	1.03903	0.59481	1.03903	0.59481	-0.0505468	0.776492
s__Actinomyces_viscosus	0.000571833	346	0.000102618	539	1.51e-06	0	7.41e-06	54	0.374583	1.31877	0.517169	1.31877	0.517169	-0.0227768	0.89826
s__Weissella_cibaria	0.000565612	347	0.000160573	436	0	0	0	60	0.108319	4.34286	0.114015	4.34286	0.114015	0.233734	0.183377
s__Traorella_massiliensis	0.000560969	348	0.0005125	200	6.38e-05	8.03e-05	5.59e-05	81	0.569618	0.741964	0.690056	0.741964	0.690056	-0.228882	0.192901
s__Murdochiella_vaginalis	0.000556612	349	0.000247882	338	5.8e-06	2.9e-06	3.18e-06	82	0.516817	1.14803	0.56326	1.14803	0.56326	-0.100323	0.572395
s__Gemmiger_formicilis	0.000554963	350	0.00060255	176	0.00837844	0.00150297	0.00805627	62	0.685011	1.84113	0.398294	1.84113	0.398294	0.0975512	0.583107
s__Enorma_massiliensis	0.000554395	351	0.000333093	275	0	4.34e-06	9.81e-07	63.5	0.720537	1.04435	0.593229	1.04435	0.593229	0.0151846	0.932076
s__Propionibacterium_acidifaciens	0.000553094	352	0.000157611	441	0	1.15e-05	2.28e-05	50.5	0.210313	1.90387	0.385994	1.90387	0.385994	0.221511	0.208023
s__Parabacteroides_sp._D25	0.000552641	353	0.000177795	421	1.05e-06	9.76e-07	0	107	0.0382331	4.52242	0.104224	4.52242	0.104224	-0.280358	0.108273
s__Escherichia_sp._KTE172	0.000544748	354	0.000317403	290	0	6.02e-06	0	59	0.450989	2.51667	0.284127	2.51667	0.284127	0.20322	0.249026
s__Bifidobacterium_pseudocatenulatum	0.000542889	355	0.000190631	399	2.55e-05	0.000132179	0.000285835	54	0.39083	1.80067	0.406433	1.80067	0.406433	0.187669	0.287856
s__Emergencia_timonensis	0.000542351	356	0.000240809	343	7.75e-05	5.5e-05	5.43e-05	87	0.369771	1.15369	0.561669	1.15369	0.561669	-0.128174	0.470043
s__Leuconostoc_garlicum	0.000542103	357	0.000223561	358	0	0	0	60	0.108319	4.12143	0.127363	4.12143	0.127363	0.291007	0.094972
s__Streptococcus_sp._HMSC078H03	0.000539003	358	0.00010966	527	4.62e-06	0.000171232	2.07e-06	80	0.595994	5.06333	0.0795265	5.06333	0.0795265	-0.0515542	0.772154
s__Roseburia_faecis	0.000537494	359	0.000317459	289	0.0033795	0.0131694	0.000566584	85	0.431256	1.3119	0.51895	1.3119	0.51895	-0.0225725	0.899168
s__Streptococcus_anginosus	0.000536686	360	7.78e-05	580	0	2.7e-05	0	68	0.92572	1.36638	0.505003	1.36638	0.505003	-0.104915	0.554851
s__Achromobacter_sp._ATCC35328	0.000535462	361	0.00021771	365	0	2.82e-06	0	69	0.97267	3.33775	0.188459	3.33775	0.188459	0.0974744	0.583405
s__Lactobacillus_paracasei	0.00053386	362	0.000117878	516	0	0	0	98	0.0595235	5.57493	0.0615771	5.57493	0.0615771	-0.352757	0.0407289
s__Prevotellamassilia_timonensis	0.000528196	363	9.24e-05	555	9.22e-06	8.55e-05	1.55e-06	93.5	0.197333	2.50874	0.285256	2.50874	0.285256	-0.166486	0.346678
s__Clostridium_sp._ASF502	0.000522574	364	0.000556331	185	8.65e-06	2.43e-06	6.72e-06	84	0.464	4.84751	0.0885885	4.84751	0.0885885	-0.275311	0.115047
s__Desulfovibrio_piger	0.000519671	365	0.000397994	242	0	0	0	60	0.108319	3.42857	0.180092	3.42857	0.180092	0.233734	0.183377
s__Enterorhabdus_caecimuris	0.000519141	366	0.000213828	372	3.66e-05	4.72e-06	2.47e-05	72.5	0.909592	0.473661	0.789125	0.473661	0.789125	-0.069683	0.695356
s__Streptococcus_sp._HMSC072D03	0.000514289	367	0.000428089	231	1.68e-05	0.000420757	5.09e-06	73	0.889652	1.92961	0.381057	1.92961	0.381057	-0.04142	0.816085
s__Butyricimonas_virosa	0.000514065	368	0.000127377	491	2.68e-06	0.000158919	0	82	0.499757	1.49496	0.473559	1.49496	0.473559	-0.13123	0.459431
s__Bacteroides_vulgatus	0.000513783	369	0.000520598	196	0.00611641	0.00702697	0.00518032	90	0.287929	1.23413	0.539526	1.23413	0.539526	-0.117756	0.507164
s__Clostridium_sp._M62/1	0.00051343	370	0.000144165	455	0.000327496	0.000369522	0.000315812	73	0.892562	0.118808	0.942326	0.118808	0.942326	-0.0787671	0.657913
s__Enterobacter_hormaechei	0.000508959	371	0.000271262	315	0	0	0	60	0.108319	3.42857	0.180092	3.42857	0.180092	0.238309	0.174705
s__Collinsella_bouchesdurhonensis	0.000499104	372	0.000141449	461	1.89e-05	3.69e-05	1.98e-05	69	0.977862	1.02111	0.600162	1.02111	0.600162	0.00973382	0.956429
s__Streptococcus_sp._HMSC073D05	0.000496469	373	0.000157783	440	5.21e-06	7.13e-05	1.29e-06	83	0.481041	1.53703	0.463702	1.53703	0.463702	-0.147084	0.40649
s__Lactonifactor_longoviformis	0.000495062	374	0.00024312	341	9.26e-06	3.34e-05	2.8e-05	56	0.446657	0.981089	0.612293	0.981089	0.612293	-0.00952354	0.957369
s__Burkholderiales_bacterium_1_1_47	0.000487944	375	0.000108558	529	1.07e-05	2.03e-05	0	70	1	0.0249723	0.987592	0.0249723	0.987592	0.0263461	0.88242
s__Mordavella_sp._Marseille-P3756	0.000482051	376	0.000190834	398	0.000138344	0.000148274	0.000142564	68	0.935426	0.0492512	0.975675	0.0492512	0.975675	-0.0374104	0.833627
s__Phocea_massiliensis	0.000482047	377	0.000218518	362	0.000241273	0.000223749	0.000239393	78	0.685011	0.224827	0.893675	0.224827	0.893675	-0.144748	0.414063
s__Provencibacterium_massiliense	0.000481462	378	0.00020064	385	0.000106147	4.84e-05	8.97e-05	80	0.607106	0.901037	0.637298	0.901037	0.637298	-0.272627	0.118776
s__Ethanoligenens_harbinense	0.000480951	379	0.000468879	213	0	4.31e-07	0	59	0.347352	3.64703	0.161457	3.64703	0.161457	0.247475	0.158215
s__Streptococcus_sp._I-P16	0.00048079	380	0.000888484	129	3.53e-06	2.43e-05	0	103	0.0482832	8.80393	0.0122532	8.80393	0.0122532	-0.135445	0.445009
s__Bifidobacterium_aesculapii	0.000479255	381	2.11e-05	683	0	0	0	56	0.226957	2.39735	0.301593	2.39735	0.301593	0.178254	0.313157
s__Cloacibacillus_porcorum	0.000478778	382	0.000263132	324	0	0	0	69	0.964307	0.660417	0.718774	0.660417	0.718774	-0.0266421	0.881108
s__Campylobacter_coli	0.000478647	383	0.0001459	453	7.96e-07	1.7e-06	9.81e-07	71	0.976592	0.0654545	0.967802	0.0654545	0.967802	0.0434133	0.807396
s__Ruminococcaceae_bacterium_Marseille-P2935	0.000478465	384	0.00117174	113	2.71e-05	5.94e-06	2.92e-05	68	0.933817	4.27689	0.117838	4.27689	0.117838	-0.228952	0.192761
s__Akkermansia_sp._KLE1605	0.00047653	385	0.000528748	191	0	0	0	60	0.108319	4.12143	0.127363	4.12143	0.127363	0.291007	0.094972
s__Collinsella_phocaeensis	0.000476414	386	0.000134706	469	0	7.3e-06	1.22e-05	49	0.228963	1.58602	0.45248	1.58602	0.45248	0.0619011	0.728009
s__Anaerofustis_stercorihominis	0.000476243	387	0.000177279	422	0	2.26e-05	0	83.5	0.419091	0.778081	0.677707	0.778081	0.677707	-0.190256	0.281142
s__Eubacterium_pyruvativorans	0.000475133	388	0.000670536	158	3.37e-07	7.03e-06	0	100	0.066723	5.5797	0.0614304	5.5797	0.0614304	-0.199061	0.25905
s__Enterococcus_faecalis	0.000473742	389	0.00114773	114	0	4.36e-06	0	60	0.531083	3.04936	0.21769	3.04936	0.21769	0.280286	0.108368
s__Collinsella_intestinalis	0.000471276	390	0.000133015	473	4.91e-06	2.84e-05	9.88e-06	59	0.54751	0.904502	0.636194	0.904502	0.636194	0.0428818	0.80971
s__Gordonibacter_pamelaeae	0.000469918	391	0.000287532	303	0.000598068	0.000220228	0.00015852	78	0.685011	0.580904	0.747925	0.580904	0.747925	-0.168426	0.341009
s__Rothia_mucilaginosa	0.000457432	392	0.000205776	381	1.82e-06	1.27e-05	3.27e-06	66	0.842483	0.95434	0.620537	0.95434	0.620537	0.00237278	0.989374
s__Prevotella_sp._Marseille-P4119	0.000450377	393	0.000120601	502	1.57e-05	0.000474864	8.22e-06	85	0.416362	3.999	0.135403	3.999	0.135403	-0.093576	0.598621
s__Eisenbergiella_tayi	0.000445451	394	0.00022452	357	0.000118926	7.23e-05	5.23e-05	83	0.498001	0.755876	0.685273	0.755876	0.685273	-0.183579	0.29868
s__Enterococcus_durans	0.00044455	395	0.000214905	369	0	0	0	63	0.428537	1.82471	0.401577	1.82471	0.401577	0.135362	0.445291
s__Collinsella_tanakaei	0.0004408	396	9.35e-05	554	4.74e-06	3.66e-06	3.01e-06	59	0.537771	0.348351	0.840149	0.348351	0.840149	0.0552983	0.756091
s__Actinomyces_massiliensis	0.000440553	397	0.00259898	54	0	6.75e-05	0	98	0.0595235	8.15806	0.0169239	8.15806	0.0169239	-0.180618	0.306676
s__Salmonella_enterica	0.00043937	398	0.000191052	397	0	2.44e-07	0	63	0.428537	5.00008	0.0820815	5.00008	0.0820815	0.248343	0.156715
s__Klebsiella_pneumoniae	0.000438097	399	0.000221711	360	0	0	0	66.5	0.829485	0.0630596	0.968962	0.0630596	0.968962	0.108459	0.541485
s__Streptococcus_sp._HMSC065H07	0.000437115	400	0.000128194	487	2.65e-06	6.11e-05	3.01e-06	73	0.889652	1.80189	0.406185	1.80189	0.406185	-0.0624606	0.725645
s__Klebsiella_sp._4_1_44FAA	0.000436386	401	8.26e-05	572	0	0	0	79	0.541734	1.76053	0.414674	1.76053	0.414674	-0.140936	0.426596
s__Subdoligranulum_variabile	0.000433097	402	0.000653053	162	0.000277593	0.000144322	0.000301009	70	1	4.03237	0.133162	4.03237	0.133162	-0.289339	0.0969686
s__Bacteroides_sp._HPS0048	0.000432072	403	0.000250692	334	6.38e-06	3.43e-05	5.31e-07	81	0.553925	1.63309	0.441957	1.63309	0.441957	-0.0111522	0.950087
s__Streptococcus_orisratti	0.000429394	404	5.84e-05	614	0	1e-06	0	53.5	0.104832	5.77292	0.0557733	5.77292	0.0557733	0.248489	0.156462
s__Intestinibacillus_massiliensis	0.000427484	405	0.000123851	496	2.69e-06	2.18e-06	3.01e-06	72	0.931524	0.209472	0.900562	0.209472	0.900562	-0.0881203	0.620196
s__[Clostridium]_sporosphaeroides	0.000426629	406	0.000271588	313	0	0	0	60	0.108319	3.42857	0.180092	3.42857	0.180092	0.238309	0.174705
s__Clostridium_phoceensis	0.000425403	407	0.00120506	108	0.00168277	0.000257627	0.00195077	68	0.935426	2.92068	0.232157	2.92068	0.232157	-0.10497	0.554643
s__Escherichia_sp._KTE114	0.00042397	408	0.000185245	405	0	0	0	63	0.428537	1.54906	0.460921	1.54906	0.460921	0.122531	0.489968
s__Sutterella_wadsworthensis	0.000419747	409	0.000162694	434	0	0	0	98	0.0595235	3.5722	0.167612	3.5722	0.167612	-0.249751	0.154301
s__Corynebacterium_pyruviciproducens	0.000419733	410	9.94e-05	542	0	1.16e-05	6.21e-06	60	0.571106	0.744838	0.689066	0.744838	0.689066	0.0693679	0.696669
s__Lactobacillus_plantarum	0.000414367	411	0.000309976	293	0	0	0	60.5	0.462539	0.808111	0.667607	0.808111	0.667607	0.0304008	0.86448
s__Dialister_invisus	0.000413482	412	0.000107803	531	0	1.37e-05	0	62	0.56865	1.0923	0.579175	1.0923	0.579175	0.0412823	0.816685
s__Streptococcus_gallolyticus	0.000413	413	0.000119563	506	0	4.89e-07	0	63	0.428537	5.84578	0.0537782	5.84578	0.0537782	0.163587	0.355257
s__Bacteroides_gallinarum	0.000410561	414	0.00039011	243	8.41e-06	4.17e-06	1.64e-06	87	0.352313	1.39089	0.498852	1.39089	0.498852	0.0282984	0.873774
s__Streptococcus_sp._F0442	0.000409847	415	0.000157288	442	5.01e-06	4.3e-05	2.58e-06	84	0.439315	0.800727	0.670076	0.800727	0.670076	-0.177304	0.315784
s__Bifidobacterium_animalis	0.000408115	416	0.000207294	380	7.96e-07	4.29e-07	0	71	0.976217	0.0223298	0.988897	0.0223298	0.988897	-0.0542122	0.76074
s__Ruminococcaceae_bacterium_cv2	0.000404939	417	0.00256887	55	0.000107965	7.67e-05	0.000163605	63	0.725253	0.368779	0.831612	0.368779	0.831612	-0.190051	0.281669
s__Tyzzerella_nexilis	0.000404394	418	9.65e-05	547	0.000392103	0.000248653	0.000323472	82	0.533239	1.85832	0.394885	1.85832	0.394885	-0.0966041	0.586787
s__Coprobacillus_sp._8_2_54BFAA	0.000398469	419	0.000218464	363	2.15e-05	1.35e-05	1.63e-05	71	0.977927	0.281566	0.868678	0.281566	0.868678	-0.0174437	0.921999
s__Olsenella_provencensis	0.000392444	420	5.64e-05	620	3.54e-06	1.09e-05	0	79	0.626312	0.503805	0.77732	0.503805	0.77732	-0.0402829	0.821051
s__Streptococcus_sp._A12	0.000390849	421	0.000214056	371	1.56e-06	2.19e-05	0	98	0.0874088	5.2136	0.0737704	5.2136	0.0737704	-0.199582	0.25778
s__Anaerococcus_sp._HMSC065G05	0.000388157	422	0.000275936	309	0	0	0	66	0.722752	0.831439	0.659865	0.831439	0.659865	0.156266	0.377485
s__Ruminococcus_sp._AT10	0.000386587	423	0.000210949	376	5.09e-05	4.41e-05	4.08e-05	72	0.935426	0.454752	0.796621	0.454752	0.796621	-0.122018	0.491803
s__Anaerococcus_obesiensis	0.000386464	424	0.000259191	327	0	0	0	59.5	0.414327	0.917433	0.632094	0.917433	0.632094	0.217769	0.216006
s__Peptoniphilus_sp._HMSC075B08	0.000384866	425	7.39e-05	587	0	0	0	53.5	0.104832	3.65459	0.160848	3.65459	0.160848	0.163589	0.355252
s__Massilimaliae_massiliensis	0.00038361	426	0.00328908	42	6.35e-05	7.07e-06	3.86e-05	80.5	0.580012	5.07108	0.0792188	5.07108	0.0792188	-0.366176	0.0331807
s__Trueperella_pyogenes	0.000381009	427	5.67e-05	618	0	1.64e-05	0	57	0.369536	1.8351	0.399496	1.8351	0.399496	0.0860034	0.628654
s__Collinsella_sp._TF06-26	0.000378522	428	0.000250171	336	0.00138951	0.00127471	0.00126907	80	0.595994	0.537252	0.764429	0.537252	0.764429	-0.166327	0.347146
s__Dialister_succinatiphilus	0.000377802	429	0.000444836	223	0	7.75e-06	0	60	0.108319	9.40987	0.00905052	9.40987	0.00905052	0.338084	0.0505083
s__Paraprevotella_xylaniphila	0.000376416	430	0.000342169	271	1.99e-05	2.3e-05	3.01e-06	90	0.271671	2.11736	0.346914	2.11736	0.346914	-0.259802	0.137851
s__Eggerthella_sp._YY7918	0.000376287	431	0.000184952	406	6.43e-06	6.91e-06	1.48e-05	61.5	0.656312	0.313162	0.855062	0.313162	0.855062	-0.00126824	0.99432
s__Eubacterium_sp._14-2	0.000374836	432	4.65e-05	639	3.38e-06	1.97e-06	1.95e-06	72.5	0.907789	0.220254	0.895721	0.220254	0.895721	-0.107103	0.546583
s__Lachnoanaerobaculum_saburreum	0.00037448	433	0.00011963	505	0	8.22e-06	0	67	0.873179	0.596467	0.742128	0.596467	0.742128	0.137754	0.437215
s__Streptococcus_infantarius	0.000372337	434	0.000186694	401	0	3.41e-06	0	76	0.725462	2.50214	0.286199	2.50214	0.286199	-0.0818753	0.645281
s__Streptococcus_sp._HMSC065C01	0.000371784	435	0.000117291	518	3.68e-06	0.000109422	2.15e-06	85	0.413717	1.43147	0.488833	1.43147	0.488833	-0.189956	0.281914
s__Enterococcus_sp._HMSC05C03	0.000371055	436	8.7e-05	568	0	0	0	78.5	0.619027	0.33018	0.847818	0.33018	0.847818	-0.0693199	0.696868
s__Streptococcus_sp._HMSC068F04	0.000370692	437	0.000105115	536	5.03e-06	0.000145197	3.86e-06	77.5	0.698097	0.985	0.611097	0.985	0.611097	-0.112245	0.527376
s__Christensenella_timonensis	0.000369737	438	0.000112975	523	0	1.21e-06	0	69	0.974532	0.288556	0.865647	0.288556	0.865647	-0.130146	0.46318
s__Odoribacter_laneus	0.000365275	439	0.000154635	445	0	1.97e-05	7.12e-06	65.5	0.811498	0.120035	0.941748	0.120035	0.941748	0.100555	0.571502
s__Escherichia_sp._KTE31	0.000360578	440	0.000327856	278	0	0	0	63	0.428537	1.54906	0.460921	1.54906	0.460921	0.122531	0.489968
s__Pseudoflavonifractor_sp._Marseille-P3106	0.000353079	441	0.000140623	463	0.000200435	0.000104931	0.0001814	77	0.725253	0.481711	0.785955	0.481711	0.785955	-0.214044	0.224157
s__Streptococcus_sp._HMSC076C09	0.00035081	442	0.000182089	416	2.91e-06	5.13e-05	2.48e-06	72	0.933286	1.30695	0.520235	1.30695	0.520235	-0.0531429	0.765326
s__Streptococcus_sp._UMB0029	0.000349895	443	6.74e-05	601	0	0	0	58	0.303369	1.50384	0.47146	1.50384	0.47146	0.212449	0.227712
s__Prevotella_copri	0.000348646	444	0.000106325	533	0	0.00335929	0	87	0.27665	3.78175	0.15094	3.78175	0.15094	-0.198853	0.259559
s__Bifidobacterium_thermophilum	0.0003465	445	4.7e-05	636	0	0	0	53	0.209809	1.72919	0.421222	1.72919	0.421222	0.219465	0.212363
s__Lactobacillus_rhamnosus	0.000345637	446	6.59e-05	604	0	0	0	75	0.757823	1.60612	0.447956	1.60612	0.447956	-0.173633	0.326068
s__Oscillibacter_sp._1-3	0.000338941	447	0.000143621	456	4.42e-06	7.66e-06	3.27e-06	72	0.931524	0.220796	0.895478	0.220796	0.895478	-0.169091	0.339077
s__Streptococcus_sp._HMSC062B01	0.000336248	448	0.000120093	503	0	4.4e-06	0	69.5	1	0.912747	0.633577	0.912747	0.633577	-0.0601821	0.735288
s__Oribacterium_asaccharolyticum	0.00033592	449	0.00118477	112	0	5.68e-06	0	94.5	0.0849071	9.78533	0.0075014	9.78533	0.0075014	-0.0988807	0.577959
s__Gabonibacter_massiliensis	0.000334925	450	0.000183511	407	0	0	0	92	0.156326	3.95753	0.13824	3.95753	0.13824	-0.174161	0.324577
s__Enterococcus_faecium	0.000333572	451	9.02e-05	560	2.03e-06	1.12e-05	9.81e-06	66	0.843596	0.114935	0.944153	0.114935	0.944153	-0.0693669	0.696672
s__Streptococcus_sp._HMSC078H12	0.000333563	452	0.000323587	284	7.6e-06	0.000213457	3.71e-06	85	0.419908	4.81941	0.089842	4.81941	0.089842	-0.0741918	0.676676
s__Actinomyces_sp._oral_taxon_170	0.000332501	453	0.000109593	528	0	0	0	91	0.119207	2.7093	0.258037	2.7093	0.258037	-0.362202	0.0352864
s__Streptococcus_sp._HMSC078D09	0.000330605	454	0.000125497	492	2.73e-06	7.57e-05	3.71e-06	68	0.93213	2.07243	0.354796	2.07243	0.354796	0.0248886	0.888883
s__Eubacterium_coprostanoligenes	0.000327539	455	0.000267384	320	6.23e-06	1.56e-05	0	99	0.102547	5.62776	0.0599719	5.62776	0.0599719	-0.25001	0.15386
s__Anaerococcus_vaginalis	0.00032653	456	0.000148382	451	0	0	0	66	0.722752	0.660417	0.718774	0.660417	0.718774	0.108447	0.541529
s__Actinomyces_sp._oral_taxon_180	0.000324989	457	4.69e-05	637	0	0	0	60.5	0.462539	0.70224	0.703899	0.70224	0.703899	0.0583078	0.743251
s__Lactobacillus_aviarius	0.000323755	458	0.000208451	379	8.74e-06	8.68e-06	7.94e-06	76	0.758889	0.11562	0.943829	0.11562	0.943829	-0.169199	0.338763
s__Bacteroides_sp._2_1_22	0.000322699	459	0.000129376	484	9.35e-06	5.74e-06	4.93e-06	89	0.305741	2.98013	0.225358	2.98013	0.225358	-0.214761	0.222573
s__Bifidobacterium_angulatum	0.000318893	460	0.000585939	178	0	9.95e-05	2.24e-05	51	0.277628	2.64321	0.266707	2.64321	0.266707	0.257045	0.142229
s__Faecalitalea_cylindroides	0.000317081	461	0.00125054	107	0.00037709	0.000122465	0.000230919	76	0.766249	2.58957	0.273956	2.58957	0.273956	-0.31712	0.0676337
s__Slackia_piriformis	0.000316335	462	0.000182725	412	0	0	0	78	0.632035	0.397491	0.819758	0.397491	0.819758	-0.280519	0.108062
s__Actinomyces_oris	0.000315822	463	0.000178924	419	0.000103247	6.07e-05	7.6e-05	70	1	0.0935961	0.95428	0.0935961	0.95428	-0.1034	0.560614
s__Klebsiella_aerogenes	0.000315453	464	0.000211091	375	0	0	0	66	0.722752	0.649748	0.722618	0.649748	0.722618	-0.0827569	0.641716
s__Metaprevotella_massiliensis	0.000310778	465	0.000192396	394	0	0.000200931	0	70	1	3.86041	0.145118	3.86041	0.145118	0.128016	0.470596
s__Streptococcus_intermedius	0.00031023	466	0.000130157	481	0	2.18e-05	0	74.5	0.79199	2.87962	0.236973	2.87962	0.236973	0.0586213	0.741917
s__Rothia_dentocariosa	0.000302061	467	2.85e-05	669	0	2.86e-07	0	62.5	0.56772	1.7629	0.414181	1.7629	0.414181	0.0799603	0.653052
s__Ruminococcus_champanellensis	0.000300243	468	0.000504196	204	9.02e-05	0.000304881	0.00011637	74	0.845986	5.35862	0.0686106	5.35862	0.0686106	-0.0968634	0.585778
s__Acidaminococcus_intestini	0.000297733	469	0.000118458	514	0	0	0	67.5	0.885836	1.30485	0.520782	1.30485	0.520782	-0.0716963	0.686993
s__Parabacteroides_timonensis	0.000293336	470	6.88e-05	598	4.46e-06	0	0	84	0.42822	3.90844	0.141675	3.90844	0.141675	-0.250795	0.152528
s__Streptococcus_sp._HPH0090	0.000289222	471	0.000120034	504	0	1.47e-05	0	72.5	0.885836	1.59545	0.450352	1.59545	0.450352	0.0233242	0.895828
s__Faecalicatena_fissicatena	0.000288876	472	6.31e-05	608	0	0	0	50	0.0175445	7.08571	0.0289305	7.08571	0.0289305	0.342088	0.0476712
s__Bifidobacterium_saguini	0.000287308	473	8.93e-05	564	0	4.29e-07	0	59.5	0.414327	1.81478	0.403576	1.81478	0.403576	0.173322	0.326951
s__Oxalobacter_formigenes	0.000286828	474	0.000138839	465	0	0	0	70	1	0.182331	0.912867	0.182331	0.912867	-0.0917337	0.60587
s__Corynebacterium_durum	0.000286369	475	7.39e-05	586	0	9.47e-06	0	65	0.732332	0.894803	0.639287	0.894803	0.639287	-0.0483927	0.785791
s__Eggerthellaceae_bacterium_AT8	0.000284095	476	0.000375144	250	0	7.33e-07	0	75.5	0.741657	0.505519	0.776654	0.505519	0.776654	-0.00949624	0.957491
s__Bifidobacterium_stellenboschense	0.000283828	477	0.000101435	541	1.13e-06	2.15e-06	1.72e-06	71	0.976592	0.0214286	0.989343	0.0214286	0.989343	0.0128397	0.942546
s__Haemophilus_sp._HMSC061E01	0.000283657	478	7.21e-05	590	0	1.64e-05	0	71	0.964307	3.23008	0.198882	3.23008	0.198882	0.114953	0.517396
s__Streptococcus_sp._263_SSPC	0.000282396	479	7.43e-05	585	0	1.34e-05	0	75	0.757823	0.642481	0.725249	0.642481	0.725249	0.0191824	0.914251
s__Streptococcus_sp._HMSC072C09	0.000279069	480	0.000135218	467	3.53e-06	7.11e-05	2.58e-06	70	1	1.0509	0.591288	1.0509	0.591288	0.023486	0.89511
s__Lawsonella_clevelandensis	0.000278291	481	2.57e-05	674	0	0	0	60	0.108319	3.42857	0.180092	3.42857	0.180092	0.238309	0.174705
s__Desulfovibrio_sp._6_1_46AFAA	0.000275916	482	0.000132235	476	0	0	0	87.5	0.165224	3.14189	0.207848	3.14189	0.207848	-0.313557	0.0709498
s__Streptococcus_sp._C150	0.000274393	483	6.8e-05	599	0	3.64e-05	0	76	0.738222	2.57348	0.276169	2.57348	0.276169	-0.0830288	0.640617
s__Rothia_sp._HMSC062F03	0.000272831	484	0.000182756	411	0	2.15e-06	0	64	0.706277	0.688972	0.708584	0.688972	0.708584	-0.0160721	0.928115
s__Streptococcus_sp._FDAARGOS_192	0.000269219	485	0.000367885	256	1.05e-05	0.000255853	7.73e-06	79	0.635241	4.87255	0.087486	4.87255	0.087486	-0.00397182	0.982214
s__Ruminococcus_albus	0.000267593	486	6.45e-05	606	0	0	0	60	0.108319	3.42857	0.180092	3.42857	0.180092	0.238309	0.174705
s__Streptococcus_sp._HMSC064D12	0.000266828	487	0.000134828	468	1.07e-05	0.000294626	9.02e-06	76	0.760753	1.07731	0.583533	1.07731	0.583533	-0.0942294	0.596058
s__Streptococcus_sp._449_SSPC	0.000266772	488	0.000122448	498	4.39e-06	0.000181707	5.09e-06	69.5	1	3.3612	0.186263	3.3612	0.186263	0.0729236	0.681912
s__Lactobacillus_casei	0.00026605	489	0.000140558	464	0	0	0	94.5	0.0849071	4.71118	0.0948373	4.71118	0.0948373	-0.351334	0.0416047
s__Bifidobacterium_catenulatum	0.000264583	490	0.00012223	499	1.26e-05	6.82e-05	0.000113089	51	0.297017	2.88329	0.236538	2.88329	0.236538	0.197182	0.263665
s__Christensenella_massiliensis	0.000260917	491	0.00032591	282	9.63e-06	0.000190459	1.93e-05	67	0.889652	4.29283	0.116903	4.29283	0.116903	-0.0412619	0.816775
s__Paraprevotella_clara	0.000256061	492	0.000155859	444	3.14e-05	2.04e-05	1.15e-05	93	0.212894	1.73841	0.419284	1.73841	0.419284	-0.267164	0.126645
s__Butyricicoccus_pullicaecorum	0.000255659	493	0.000119227	509	0	0	0	72	0.918137	0.0871859	0.957344	0.0871859	0.957344	-0.0945825	0.594676
s__Clostridium_sp._Marseille-P3244	0.000253764	494	0.000121891	500	7.24e-05	7.4e-05	6e-05	80	0.607106	0.384505	0.825099	0.384505	0.825099	-0.224936	0.200898
s__Streptococcus_sp._HMSC061E03	0.000252286	495	0.000185266	404	3.91e-06	0.000106701	4.72e-06	69	0.977352	1.31166	0.51901	1.31166	0.51901	-0.0139625	0.937531
s__Bacteroides_pyogenes	0.00024644	496	0.000171182	427	1.2e-06	1.95e-06	0	99	0.0764973	3.40441	0.182281	3.40441	0.182281	-0.094572	0.594717
s__Desulfovibrio_desulfuricans	0.000245787	497	0.000141399	462	0	0	0	67	0.799946	0.60112	0.740404	0.60112	0.740404	0.0841911	0.635932
s__Streptococcus_sp._HMSC074F05	0.000243425	498	0.000169821	430	5.66e-07	4.8e-05	2.15e-06	70	1	1.18066	0.554143	1.18066	0.554143	0.0146912	0.934278
s__Streptococcus_macedonicus	0.000243359	499	6.11e-05	609	0	2.69e-06	0	70	1	0.451346	0.797979	0.451346	0.797979	-0.0503618	0.77729
s__Treponema_porcinum	0.000241113	500	0.000182235	415	9.63e-07	0	0	90	0.236049	2.67911	0.261962	2.67911	0.261962	-0.202187	0.251489
s__Streptococcus_thermophilus	0.000240663	501	0.000214838	370	0.00121952	0.000460939	0.000691348	63	0.717673	0.945409	0.623314	0.945409	0.623314	-0.0694359	0.696385
s__Mitsuokella_jalaludinii	0.000240341	502	3.36e-06	701	0	0	0	81	0.450989	1.96289	0.374769	1.96289	0.374769	-0.244086	0.164176
s__Olegusella_massiliensis	0.000237861	503	8.27e-06	698	0	0	0	64	0.675925	0.234546	0.889342	0.234546	0.889342	-0.0402569	0.821164
s__Klebsiella_sp._A-Nf5	0.000235231	504	6.89e-05	597	0	0	0	64	0.502923	0.929524	0.628285	0.929524	0.628285	0.017027	0.923857
s__Clostridium_perfringens	0.000233033	505	0.000111688	525	0	2.03e-05	0	67	0.869078	0.819717	0.663744	0.819717	0.663744	-0.0767296	0.666244
s__Granulicatella_sp._HMSC30F09	0.000232341	506	0.000123854	495	0	9.77e-07	0	77	0.656044	0.72406	0.696261	0.72406	0.696261	-0.0327323	0.854193
s__Streptococcus_mitis	0.000229139	507	0.000216311	368	9.6e-06	3.59e-05	3.71e-06	73	0.887928	3.04055	0.218651	3.04055	0.218651	0.180666	0.306547
s__Bifidobacterium_lemurum	0.000228848	508	1.58e-05	690	0	0	0	63	0.428537	1.12143	0.570801	1.12143	0.570801	0.0356019	0.841566
s__Actinomyces_johnsonii	0.000227355	509	0.000128859	485	0	9.04e-06	0	87	0.27665	1.74286	0.418353	1.74286	0.418353	-0.209036	0.235445
s__Rothia_sp._HMSC067H10	0.00022356	510	1.7e-06	709	0	0	0	59	0.347352	1.8026	0.406042	1.8026	0.406042	0.0112819	0.949507
s__Desulfovibrio_fairfieldensis	0.000223039	511	0.000130137	482	0	0	0	91	0.119207	3.90127	0.142184	3.90127	0.142184	-0.365997	0.0332732
s__Prevotella_timonensis	0.000222216	512	0.00022294	359	0	4.73e-06	0	62.5	0.56772	5.89169	0.0525576	5.89169	0.0525576	0.281459	0.106837
s__Streptococcus_sp._HMSC072D05	0.000221874	513	4.86e-05	632	0	6.84e-06	0	68	0.909231	2.1322	0.344349	2.1322	0.344349	0.0906301	0.610231
s__Klebsiella_variicola	0.000221407	514	0.000118614	513	0	2.44e-07	0	68	0.879148	2.78245	0.24877	2.78245	0.24877	0.109386	0.538012
s__Streptococcus_sp._HMSC067H01	0.000218337	515	6.67e-05	602	0	2.2e-06	0	87.5	0.165224	3.62735	0.163054	3.62735	0.163054	-0.156794	0.375858
s__Bifidobacterium_reuteri	0.000217222	516	0.000101783	540	0	1.28e-05	0	60	0.515084	2.40195	0.300901	2.40195	0.300901	0.228257	0.194152
s__Lactobacillus_curvatus	0.000214659	517	9.08e-05	557	0	0	0	63.5	0.624288	0.341768	0.84292	0.341768	0.84292	0.04857	0.785025
s__Oribacterium_parvum	0.00021398	518	0.000292681	301	0	4.63e-06	0	72	0.918137	3.35381	0.186952	3.35381	0.186952	0.144163	0.415975
s__Enorma_phocaeensis	0.000213154	519	0.000149779	447	0	3.36e-06	0	67.5	0.885836	2.46203	0.291996	2.46203	0.291996	0.0131048	0.941362
s__Clostridium_celatum	0.000212511	520	0.000179582	418	0	0	0	64	0.502923	1.41255	0.49348	1.41255	0.49348	0.107135	0.546461
s__Collinsella_sp._Marseille-P3740	0.000211882	521	3.17e-05	662	0	0	0	57	0.369536	0.862252	0.649777	0.862252	0.649777	0.0685026	0.700276
s__Streptococcus_sp._HMSC062D07	0.00021093	522	6.94e-05	595	0	1.37e-05	0	72.5	0.885836	1.59545	0.450352	1.59545	0.450352	0.00182986	0.991805
s__Acidipropionibacterium_acidipropionici	0.000208369	523	4.3e-05	646	0	0	0	60	0.108319	3.42857	0.180092	3.42857	0.180092	0.238309	0.174705
s__Actinomyces_europaeus	0.000208215	524	1.68e-05	687	0	0	0	63	0.668245	0.295113	0.862814	0.295113	0.862814	-0.0903568	0.611312
s__Streptococcus_cristatus	0.000207321	525	0.000170605	429	0	1.63e-05	0	67	0.876518	4.39967	0.110822	4.39967	0.110822	0.122826	0.488917
s__Culturomica_massiliensis	0.00020722	526	0.000131239	478	0	6.73e-06	0	78	0.641106	1.77127	0.412452	1.77127	0.412452	-0.121139	0.494951
s__Streptococcus_pseudopneumoniae	0.000206041	527	0.000176256	423	3.06e-06	2.66e-05	0	85	0.39481	4.76156	0.0924783	4.76156	0.0924783	0.0450829	0.800135
s__Streptococcus_sp._HMSC057G03	0.000204591	528	9.03e-05	559	3.43e-06	3.52e-05	1.95e-06	79	0.626312	0.382134	0.826077	0.382134	0.826077	-0.201715	0.252622
s__Raoultibacter_timonensis	0.000204098	529	4.12e-05	649	0	0	0	91	0.190569	2.61682	0.270249	2.61682	0.270249	-0.356679	0.0383922
s__Streptococcus_sp._HMSC034E03	0.000203184	530	0.00055627	186	0	1.09e-05	0	76	0.653456	7.77735	0.0204725	7.77735	0.0204725	0.0287597	0.871734
s__Synergistes_sp._3_1_syn1	0.000203128	531	2.84e-05	670	0	0	0	68	0.879148	0.527674	0.768099	0.527674	0.768099	-0.0586658	0.741727
s__Mogibacterium_diversum	0.000198704	532	0.000125049	494	0	2.73e-05	0	72.5	0.885836	3.4401	0.179057	3.4401	0.179057	-0.0054523	0.975586
s__Streptococcus_sp._HMSC061D10	0.000198529	533	0.000389641	244	0	4.6e-06	0	75	0.713368	5.1538	0.0760091	5.1538	0.0760091	-0.020482	0.908466
s__Bifidobacterium_dentium	0.000196679	534	6.59e-05	603	0	1.43e-06	0	61.5	0.513729	2.06242	0.356575	2.06242	0.356575	0.0567316	0.749967
s__Streptococcus_pneumoniae	0.000195894	535	9.71e-05	546	0	1.71e-06	0	66.5	0.829485	1.43082	0.488991	1.43082	0.488991	0.0559124	0.753465
s__Alloprevotella_tannerae	0.000195439	536	8.99e-05	561	0	8.59e-07	0	79.5	0.552922	0.719805	0.697744	0.719805	0.697744	-0.172995	0.327878
s__Atopobium_minutum	0.000191877	537	2.77e-05	672	0	0	0	63	0.428537	1.12143	0.570801	1.12143	0.570801	0.0356019	0.841566
s__Streptococcus_sp._CCUG_49591	0.000189398	538	0.000434946	227	0	5.16e-06	0	68	0.909231	4.08463	0.129728	4.08463	0.129728	0.0376138	0.832735
s__Actinomyces_dentalis	0.000188627	539	0.000118644	512	0	1.64e-05	0	58	0.409057	2.11934	0.34657	2.11934	0.34657	0.114759	0.518107
s__Anaerococcus_sp._HMSC068A02	0.000188357	540	0.000224891	356	0	0	0	66	0.722752	0.831439	0.659865	0.831439	0.659865	0.11437	0.519536
s__Prevotella_buccalis	0.000186167	541	0.000623171	168	0	2.32e-05	0	77	0.656044	4.92901	0.0850508	4.92901	0.0850508	0.0184824	0.91737
s__Varibaculum_cambriense	0.000184622	542	0.000191368	396	0	2.71e-06	0	74	0.827789	4.20841	0.121943	4.20841	0.121943	0.0845421	0.63452
s__Erysipelatoclostridium_ramosum	0.00018456	543	6.45e-05	605	0	0	0	77	0.692862	0.550936	0.759217	0.550936	0.759217	-0.0750762	0.673034
s__Streptococcus_infantis	0.000182109	544	0.000142429	459	0	1.69e-05	0	86.5	0.319999	2.79419	0.247314	2.79419	0.247314	0.0153915	0.931152
s__Streptococcus_sp._HMSC071D03	0.000180679	545	0.000514627	199	0	1.02e-05	0	70.5	1	6.17168	0.0456917	6.17168	0.0456917	0.142591	0.421127
s__Klebsiella_quasivariicola	0.000175972	546	0.000106105	534	0	0	0	64	0.502923	0.929524	0.628285	0.929524	0.628285	0.017027	0.923857
s__Streptococcus_sp._HMSC074B11	0.000175001	547	0.000143008	457	0	6.35e-06	0	68	0.909231	4.69987	0.0953752	4.69987	0.0953752	0.0912897	0.607623
s__Firmicutes_bacterium_ASF500	0.000171545	548	0.00017199	426	0	1.21e-05	4.29e-06	67.5	0.90508	0.860544	0.650332	0.860544	0.650332	-0.0354899	0.842058
s__Sanguibacteroides_justesenii	0.000171125	549	6.38e-05	607	0	0	0	91	0.119207	2.54352	0.280338	2.54352	0.280338	-0.226293	0.198123
s__Rothia_sp._HMSC036D11	0.000167908	550	2.28e-05	681	0	1e-06	0	62.5	0.56772	1.33417	0.513202	1.33417	0.513202	0.084204	0.63588
s__Olsenella_urininfantis	0.000166367	551	2.47e-06	705	0	0	0	60	0.108319	4.12143	0.127363	4.12143	0.127363	0.239926	0.171711
s__Lactobacillus_delbrueckii	0.000166225	552	4.87e-05	631	0	0	0	60.5	0.462539	0.571671	0.751386	0.571671	0.751386	0.00848741	0.962004
s__Streptococcus_sp._oral_taxon_071	0.000165406	553	7.3e-05	588	0	4.15e-06	0	74	0.775103	2.17943	0.336312	2.17943	0.336312	0.0163048	0.927078
s__Gemella_sanguinis	0.000163147	554	7.13e-05	593	0	3.65e-06	0	70	1	5.25959	0.0720934	5.25959	0.0720934	0.193355	0.27323
s__Mageeibacillus_indolicus	0.000161914	555	0.000117435	517	0	2.31e-06	0	75	0.757823	2.15841	0.339865	2.15841	0.339865	-0.111915	0.528598
s__Collinsella_vaginalis	0.000161893	556	7.22e-05	589	0	0	0	79	0.518249	0.504377	0.777098	0.504377	0.777098	-0.198337	0.260821
s__Streptococcus_sobrinus	0.000159582	557	9.15e-05	556	0	3.49e-05	0	60	0.108319	9.93656	0.00695511	9.93656	0.00695511	0.289328	0.0969812
s__Campylobacter_gracilis	0.000159515	558	0	725	0	0	0	60	0.108319	3.42857	0.180092	3.42857	0.180092	0.238309	0.174705
s__Actinomyces_gerencseriae	0.000157907	559	0.000178284	420	0	1.86e-05	0	72	0.893206	2.17228	0.337517	2.17228	0.337517	0.0230053	0.897245
s__Clostridiales_bacterium_KA00274	0.000157732	560	0.000102667	538	0	0	0	70	1	0.103721	0.949461	0.103721	0.949461	0.0224443	0.899738
s__Veillonella_sp._HPA0037	0.000155553	561	7.6e-05	581	0	1.1e-05	0	67	0.799946	3.79965	0.149595	3.79965	0.149595	0.211088	0.230775
s__Ileibacterium_massiliense	0.000154737	562	0.000242748	342	2.05e-05	2.02e-05	3.31e-05	72	0.933502	0.0656998	0.967684	0.0656998	0.967684	0.00411511	0.981572
s__Parabacteroides_sp._HGS0025	0.000154176	563	0.000106695	532	0	0	0	71	0.964307	0.662453	0.718042	0.662453	0.718042	-0.0136566	0.938897
s__Streptococcus_sp._DD10	0.000153969	564	9.51e-05	548	0	3.91e-06	0	72	0.893206	3.25024	0.196888	3.25024	0.196888	0.0219693	0.90185
s__Olsenella_sp._oral_taxon_807	0.000152319	565	7.2e-05	591	0	0	0	68	0.879148	0.684086	0.710318	0.684086	0.710318	-0.0541531	0.760994
s__Clostridiales_bacterium_Marseille-P2846	0.000151619	566	0.000130537	480	0	0	0	76	0.653456	1.09344	0.578846	1.09344	0.578846	-0.158773	0.369785
s__Enterococcus_sp._HMSC061C05	0.000149231	567	0.000112756	524	0	1.43e-06	0	70	1	1.86828	0.392923	1.86828	0.392923	0.0290945	0.870253
s__Bacteroides_helcogenes	0.000148576	568	2.53e-05	675	0	1.95e-06	0	85	0.339066	2.008	0.36641	2.008	0.36641	-0.0576686	0.745972
s__Candidatus_Stoquefichus_sp._SB1	0.000144639	569	6.8e-05	600	0	0	0	87.5	0.165224	2.11653	0.347058	2.11653	0.347058	-0.190361	0.28087
s__Streptococcus_sp._HMSC10E12	0.000143425	570	0.000261433	326	2.97e-06	0.000196141	2.12e-06	71	0.977352	4.66155	0.0972203	4.66155	0.0972203	0.105817	0.551436
s__Clostridium_paraputrificum	0.000142406	571	5.65e-05	619	0	2.29e-06	0	79	0.587327	0.681542	0.711222	0.681542	0.711222	-0.0126801	0.943259
s__Olsenella_sp._Marseille-P2300	0.000140721	572	0.000147137	452	0	2.74e-06	0	73	0.838294	5.32021	0.0699408	5.32021	0.0699408	0.0460579	0.795903
s__Granulicatella_sp._572.rep1_STHE	0.000140636	573	7.16e-05	592	0	0	0	72	0.893206	0.217024	0.897168	0.217024	0.897168	-0.0430373	0.809033
s__Actinobaculum_sp._oral_taxon_183	0.000139377	574	0.000125298	493	0	3.46e-05	3.79e-05	59	0.523451	0.953346	0.620845	0.953346	0.620845	0.104605	0.556029
s__Veillonella_atypica	0.00013696	575	8.97e-05	562	0	3.96e-05	0	61.5	0.513729	2.91795	0.232474	2.91795	0.232474	0.215644	0.22063
s__Lactobacillus_kullabergensis	0.000136257	576	3.03e-05	665	0	0	0	60	0.108319	3.42857	0.180092	3.42857	0.180092	0.238309	0.174705
s__Prevotella_amnii	0.000135177	577	7.52e-05	583	0	1.22e-06	0	73	0.863987	0.753383	0.686128	0.753383	0.686128	-0.0216514	0.903263
s__Megasphaera_cerevisiae	0.000134172	578	0.000454821	217	0	5.25e-05	0	60	0.108319	9.40987	0.00905052	9.40987	0.00905052	0.338084	0.0505083
s__Prevotella_intermedia	0.000133444	579	0.000201155	384	0	1.62e-05	0	78	0.56865	5.32381	0.069815	5.32381	0.069815	-0.0332223	0.852035
s__Streptococcus_sp._HMSC34B10	0.000132507	580	4.32e-05	645	0	1.95e-06	0	67	0.849298	1.71808	0.423568	1.71808	0.423568	0.0206942	0.907521
s__Enterococcus_sp._HMSC067C01	0.000132357	581	4.99e-05	628	0	7.33e-07	0	71	0.964307	1.648	0.438673	1.648	0.438673	0.0119941	0.946324
s__Alistipes_ihumii	0.000131211	582	0.000114704	520	0	5.81e-05	0	79.5	0.552922	0.480726	0.786342	0.480726	0.786342	-0.0920434	0.604649
s__Streptococcus_sp._HMSC072G04	0.000130049	583	0.000150186	446	4.76e-06	9.79e-05	1.04e-06	78	0.667458	1.90049	0.386646	1.90049	0.386646	-0.0553891	0.755702
s__Streptococcus_sp._2_1_36FAA	0.000129914	584	3.74e-05	658	0	3.42e-06	0	69.5	1	0.439961	0.802534	0.439961	0.802534	-0.0174853	0.921813
s__Cloacibacillus_evryensis	0.000129648	585	4.03e-05	651	0	0	0	71	0.964307	0.662453	0.718042	0.662453	0.718042	-0.134748	0.447378
s__Prevotella_ihumii	0.000128624	586	0.000119529	507	0	3.06e-05	0	76	0.706277	1.94273	0.378566	1.94273	0.378566	-0.063055	0.723136
s__Granulicatella_adiacens	0.000128402	587	4.14e-05	647	0	0	0	68	0.879148	0.523753	0.769606	0.523753	0.769606	-0.0259484	0.884183
s__Veillonella_parvula	0.000125185	588	8.51e-05	569	0	1.93e-05	0	63	0.668245	0.892916	0.639891	0.892916	0.639891	0.182698	0.301045
s__Phoenicibacter_massiliensis	0.000123986	589	0.000164178	433	7.24e-06	1.65e-05	6.37e-06	75	0.799753	1.45102	0.484078	1.45102	0.484078	0.013488	0.93965
s__Pseudopropionibacterium_propionicum	0.000123966	590	0.00044059	225	0	5.87e-06	0	64	0.502923	5.65439	0.0591785	5.65439	0.0591785	0.270624	0.121617
s__Clostridium_butyricum	0.000122629	591	3.75e-05	657	0	0	0	84	0.226957	2.42993	0.296721	2.42993	0.296721	-0.0998448	0.574238
s__Klebsiella_oxytoca	0.000121821	592	5.48e-05	621	0	0	0	72	0.893206	0.293682	0.863431	0.293682	0.863431	-0.042525	0.811265
s__Listeria_sp._102	0.000120981	593	5.98e-05	613	0	0	0	68	0.909231	0.162044	0.922174	0.162044	0.922174	-0.0916914	0.606037
s__Parabacteroides_sp._2_1_7	0.000120829	594	0.000132926	474	0	0	0	86.5	0.319999	1.93497	0.380038	1.93497	0.380038	-0.148366	0.402366
s__Streptococcus_sp._HMSC077F03	0.000119857	595	2.49e-05	677	0	1e-06	0	78	0.56865	1.49577	0.473367	1.49577	0.473367	-0.0793809	0.65541
s__Sutterella_sp._KLE1602	0.000119514	596	9.41e-05	552	0	0	0	76	0.653456	0.466344	0.792017	0.466344	0.792017	-0.051258	0.773429
s__Haemophilus_sp._HMSC068C11	0.000117917	597	0.000128502	486	0	9.28e-06	0	76	0.653456	2.79184	0.247606	2.79184	0.247606	0.127981	0.470717
s__Prevotella_stercorea	0.000117864	598	0.000385405	245	1.13e-06	0.000308727	0	78	0.654747	7.31787	0.0257599	7.31787	0.0257599	0.0315008	0.859624
s__Enterococcus_sp._HMSC063D12	0.000117803	599	0.000128064	489	0	4.29e-07	0	75	0.713368	1.80644	0.405262	1.80644	0.405262	-0.0674526	0.704663
s__Streptococcus_sp._oral_taxon_431	0.000116194	600	0.000135721	466	0	3.58e-06	0	68	0.879148	3.39319	0.183307	3.39319	0.183307	0.0963216	0.587887
s__Klebsiella_quasipneumoniae	0.000116059	601	6.91e-05	596	0	0	0	68	0.879148	0.684086	0.710318	0.684086	0.710318	0.0737554	0.678476
s__Enterococcus_sp._10F3_DIV0382	0.000114448	602	0.000148507	450	0	3.01e-06	0	74	0.775103	1.72202	0.422735	1.72202	0.422735	-0.0466807	0.793202
s__Haemophilus_sp._HMSC61B11	0.00011432	603	0.000142415	460	0	3.72e-06	0	67	0.799946	4.13766	0.126333	4.13766	0.126333	0.254894	0.145715
s__Haemophilus_parainfluenzae	0.000113413	604	0.000182557	413	0	9.65e-05	0	70.5	1	1.75228	0.416386	1.75228	0.416386	0.207181	0.239721
s__Anaerococcus_sp._HMSC075B03	0.000112466	605	0.000192861	393	0	0	0	63	0.428537	1.82471	0.401577	1.82471	0.401577	0.135362	0.445291
s__Bacteroides_sp._Marseille-P3684	0.000110134	606	4.61e-05	641	0	0	0	80.5	0.310742	1.52138	0.467344	1.52138	0.467344	-0.127319	0.473036
s__Klebsiella_michiganensis	0.000109051	607	4.95e-05	630	0	7.33e-07	0	76	0.653456	1.13878	0.565872	1.13878	0.565872	-0.0984986	0.579436
s__Lactobacillus_sp._HMSC077C11	0.000108172	608	3.55e-05	660	0	0	0	71	0.964307	0.662453	0.718042	0.662453	0.718042	-0.198561	0.260272
s__Streptococcus_gordonii	0.000107713	609	8.91e-05	565	0	2.22e-05	0	64	0.725462	0.545587	0.76125	0.545587	0.76125	0.0805066	0.650831
s__Cellulomonas_carbonis	0.000106761	610	0.00010999	526	0	0.000100458	0	77	0.621281	4.9529	0.0840412	4.9529	0.0840412	0.0190122	0.91501
s__Collinsella_ihuae	0.000106669	611	0.000254199	330	0	2.26e-06	0	65	0.7667	1.70105	0.427191	1.70105	0.427191	0.00541524	0.975752
s__[Eubacterium]_sulci	0.000105947	612	1.65e-05	689	0	0	0	77	0.428537	1.13667	0.566469	1.13667	0.566469	-0.185401	0.293827
s__Megamonas_rupellensis	0.000105213	613	6.08e-05	612	0	0	0	80.5	0.310742	1.76244	0.414277	1.76244	0.414277	-0.00860244	0.961489
s__Enterococcus_columbae	0.000104506	614	0.000145717	454	0	1.25e-06	0	85	0.339066	2.9218	0.232027	2.9218	0.232027	-0.0638566	0.719757
s__Haemophilus_sp._HMSC073C03	0.000103559	615	0.000217102	367	0	3.66e-06	0	80.5	0.310742	4.88735	0.0868413	4.88735	0.0868413	0.0683986	0.700711
s__Rothia_sp._HMSC064D08	0.000103542	616	4.35e-05	643	0	0	0	72	0.893206	0.128571	0.937737	0.128571	0.937737	-0.0765961	0.666791
s__Allisonella_histaminiformans	0.00010321	617	0.000132302	475	0	0.000804297	0	68	0.879148	4.90277	0.086174	4.90277	0.086174	0.16376	0.354741
s__Veillonella_sp._3_1_44	0.000102469	618	7.09e-05	594	0	3.01e-06	0	73	0.838294	1.49887	0.472633	1.49887	0.472633	0.127311	0.473062
s__Streptococcus_lutetiensis	0.000102299	619	6.1e-05	611	0	0	0	77	0.428537	1.98985	0.36975	1.98985	0.36975	-0.128947	0.467348
s__Klebsiella_sp._MS_92-3	0.000102165	620	5.08e-05	626	0	0	0	75	0.713368	0.341949	0.842843	0.341949	0.842843	0.0831272	0.64022
s__Streptococcus_sp._HMSC065E03	0.000101643	621	0.000116604	519	4.32e-06	6.77e-05	2.15e-06	77.5	0.691046	1.56643	0.456934	1.56643	0.456934	-0.116254	0.512635
s__Rikenella_microfusus	9.97e-05	622	9.75e-05	545	2.47e-06	4.09e-06	0	74	0.834696	0.0952597	0.953487	0.0952597	0.953487	-0.0418135	0.814368
s__Enterococcus_sp._HMSC072F02	9.75e-05	623	4.69e-05	638	0	8.59e-07	0	74	0.775103	1.35209	0.508623	1.35209	0.508623	-0.0627621	0.724372
s__Haemophilus_sp._HMSC71H05	9.62e-05	624	0.000113092	522	0	1e-05	0	76	0.653456	3.04221	0.21847	3.04221	0.21847	0.128428	0.469156
s__Streptococcus_oralis	9.58e-05	625	0.000328425	277	0	1.75e-05	0	70	1	4.38254	0.111775	4.38254	0.111775	0.202292	0.251239
s__Actinomyces_sp._oral_taxon_849	9.52e-05	626	0.000128113	488	0	1.29e-06	0	91	0.119207	3.49046	0.174605	3.49046	0.174605	-0.313385	0.0711136
s__Megamonas_sp._Calf98-2	9.16e-05	627	8.2e-05	576	0	0	0	80.5	0.310742	1.76244	0.414277	1.76244	0.414277	-0.0139613	0.937536
s__Actinomyces_sp._oral_taxon_181	9.13e-05	628	5.06e-05	627	0	1.42e-05	0	71	0.97267	0.504135	0.777192	0.504135	0.777192	0.0161436	0.927797
s__Clostridium_sp._HMSC19B04	9.08e-05	629	7.54e-05	582	0	0	0	77	0.428537	1.5626	0.457811	1.5626	0.457811	-0.0855623	0.630423
s__Streptococcus_sp._HMSC056C01	8.55e-05	630	0.00035042	265	0	1.05e-05	0	63.5	0.624288	5.73711	0.056781	5.73711	0.056781	0.143798	0.417166
s__Klebsiella_sp._2N3	8.48e-05	631	2.95e-05	668	0	0	0	84	0.226957	2.42993	0.296721	2.42993	0.296721	-0.0998448	0.574238
s__Lactobacillus_acidophilus	8.35e-05	632	0	725	0	0	0	60	0.108319	3.42857	0.180092	3.42857	0.180092	0.238309	0.174705
s__Lachnospira_multipara	8.16e-05	633	1.83e-05	684	0	0	0	80.5	0.310742	1.76244	0.414277	1.76244	0.414277	-0.0998448	0.574238
s__Bacteroides_zoogleoformans	7.85e-05	634	0.000208839	378	0	9.71e-07	0	80.5	0.310742	3.6785	0.158936	3.6785	0.158936	0.102296	0.564829
s__Streptococcus_sp._HMSC066E07	7.4e-05	635	3.29e-05	661	0	0	0	70	1	0.358126	0.836053	0.358126	0.836053	-0.122451	0.490254
s__Streptococcus_sp._C300	7.39e-05	636	9.48e-05	549	0	2.44e-06	0	76	0.653456	1.57379	0.455256	1.57379	0.455256	-0.0274724	0.87743
s__Acidaminococcus_sp._HPA0509	7.22e-05	637	1.59e-06	710	0	0	0	77	0.428537	1.13667	0.566469	1.13667	0.566469	-0.168141	0.341836
s__Megasphaera_elsdenii	6.8e-05	638	4.79e-05	634	0	0	0	77	0.428537	1.13667	0.566469	1.13667	0.566469	-0.168141	0.341836
s__Enterococcus_cecorum	6.75e-05	639	4.49e-05	642	0	0	0	72	0.893206	0.128571	0.937737	0.128571	0.937737	0.0724394	0.683915
s__Actinomyces_sp._oral_taxon_414	6.71e-05	640	0.000120752	501	0	7.75e-06	0	64	0.502923	6.15677	0.0460335	6.15677	0.0460335	0.141024	0.426304
s__Gabonia_massiliensis	6.63e-05	641	0.000127621	490	0	0	0	94.5	0.0849071	3.03883	0.21884	3.03883	0.21884	-0.217844	0.215845
s__Haemophilus_sp._CCUG_60358	6.58e-05	642	0.000131514	477	0	6.84e-06	0	84	0.226957	4.14534	0.125849	4.14534	0.125849	0.0363384	0.838331
s__Veillonella_dispar	6.58e-05	643	0.000122725	497	0	0.000220866	0	70.5	1	1.75228	0.416386	1.75228	0.416386	0.130733	0.461148
s__Porphyromonas_asaccharolytica	6.38e-05	644	0	725	0	0	0	73.5	0.61209	0.55	0.759572	0.55	0.759572	-0.201646	0.252789
s__Rothia_sp._HMSC072E10	6.25e-05	645	0.000458271	216	0	3.15e-06	0	70.5	1	3.4401	0.179057	3.4401	0.179057	-0.0828108	0.641498
s__Enterococcus_gallinarum	6.05e-05	646	0.000119002	510	0	0	0	72	0.893206	0.388031	0.823645	0.388031	0.823645	0.0960417	0.588977
s__[Eubacterium]_infirmum	5.77e-05	647	8.55e-07	714	0	0	0	60	0.108319	3.42857	0.180092	3.42857	0.180092	0.238309	0.174705
s__Enterococcus_sp._HMSC076E04	5.67e-05	648	4.13e-05	648	0	0	0	71	0.964307	0.175325	0.91607	0.175325	0.91607	-0.0463676	0.79456
s__Dakarella_massiliensis	5.58e-05	649	2.42e-05	679	0	0	0	72	0.893206	0.684086	0.710318	0.684086	0.710318	-0.0145254	0.935018
s__Olsenella_sp._kh2p3	5.48e-05	650	4.1e-07	716	0	0	0	73.5	0.61209	0.55	0.759572	0.55	0.759572	-0.0274971	0.877321
s__Megamonas_funiformis	4.76e-05	651	6.71e-06	699	0	0	0	80.5	0.310742	1.76244	0.414277	1.76244	0.414277	-0.00860244	0.961489
s__Peptoniphilus_asaccharolyticus	4.66e-05	652	5.25e-05	623	0	0	0	80.5	0.310742	1.63183	0.442235	1.63183	0.442235	-0.127319	0.473036
s__Scardovia_wiggsiae	4.55e-05	653	0	725	0	0	0	77	0.428537	1.13667	0.566469	1.13667	0.566469	-0.289459	0.0968239
s__Prevotella_ruminicola	4.25e-05	654	2.53e-05	676	0	0	0	80.5	0.310742	1.4323	0.488629	1.4323	0.488629	-0.193625	0.272547
s__Prevotella_dentalis	4.24e-05	655	9.04e-05	558	0	1.86e-06	0	77	0.428537	6.30641	0.0427149	6.30641	0.0427149	0.0142434	0.936277
s__Klebsiella_sp._KG9	3.9e-05	656	2.43e-05	678	0	0	0	73.5	0.61209	2.53667	0.2813	2.53667	0.2813	-0.034054	0.848373
s__[Clostridium]_hylemonae	3.71e-05	657	0	725	0	0	0	77	0.428537	1.13667	0.566469	1.13667	0.566469	-0.168141	0.341836
s__Citrobacter_farmeri	3.65e-05	658.5	1.85e-06	706	0	0	0	77	0.428537	1.13667	0.566469	1.13667	0.566469	-0.168141	0.341836
s__Anaerosporobacter_mobilis	3.65e-05	658.5	3.91e-05	655	0	0	0	73.5	0.61209	2.95	0.228779	2.95	0.228779	-0.000641526	0.997127
s__Bacteroides_graminisolvens	3.6e-05	660	0.000182978	409	0	0	0	64	0.502923	1.85424	0.395691	1.85424	0.395691	0.209294	0.234853
s__Veillonella_sp._6_1_27	3.52e-05	661	8.02e-05	578	0	4.87e-06	0	73	0.838294	1.69286	0.428944	1.69286	0.428944	0.138702	0.434034
s__Lactobacillus_sp._HMSC072E07	3.51e-05	662	1.82e-05	685	0	0	0	68	0.879148	0.527674	0.768099	0.527674	0.768099	-0.11355	0.522554
s__Enterococcus_saccharolyticus	3.45e-05	663	8.25e-05	574	0	0	0	73.5	0.61209	2.53667	0.2813	2.53667	0.2813	-0.034054	0.848373
s__Bacteroides_reticulotermitis	3.45e-05	664	4.72e-05	635	0	0	0	75	0.713368	0.291102	0.864546	0.291102	0.864546	-0.0653142	0.713626
s__Enterococcus_sp._kppr-6	3.25e-05	665	1.29e-06	712	0	0	0	73.5	0.61209	0.55	0.759572	0.55	0.759572	-0.0274971	0.877321
s__Coprobacter_fastidiosus	3.11e-05	666	0.000108514	530	0	3.08e-05	0	70.5	1	1.07119	0.58532	1.07119	0.58532	0.106331	0.549493
s__Aeromonas_sp._ASNIH1	3.1e-05	667	1.34e-05	693	0	0	0	73.5	0.61209	0.55	0.759572	0.55	0.759572	-0.201646	0.252789
s__Prevotella_corporis	3.08e-05	668	0.000326832	279	0	3.43e-06	0	66	0.790225	1.7718	0.412343	1.7718	0.412343	0.231576	0.187571
s__Megasphaera_micronuciformis	2.99e-05	669	3.04e-05	664	0	0	0	64	0.502923	0.929524	0.628285	0.929524	0.628285	0.145697	0.410977
s__Bacteroides_heparinolyticus	2.97e-05	670	5.71e-05	617	0	0	0	83	0.369536	0.84999	0.653773	0.84999	0.653773	-0.0435124	0.806964
s__Parascardovia_denticolens	2.89e-05	671	0	725	0	0	0	73.5	0.61209	0.55	0.759572	0.55	0.759572	-0.201646	0.252789
s__Gardnerella_vaginalis	2.87e-05	672	3.93e-05	654	0	0	0	73.5	0.61209	0.55	0.759572	0.55	0.759572	-0.201646	0.252789
s__Parabacteroides_sp._Marseille-P3668	2.77e-05	673	1.29e-05	696	0	0	0	77	0.428537	1.5626	0.457811	1.5626	0.457811	0.0233119	0.895883
s__Porphyromonas_somerae	2.77e-05	674	0.000118905	511	0	9.59e-06	0	79	0.518249	2.72601	0.25589	2.72601	0.25589	0.00842808	0.962269
s__Hafnia_alvei	2.67e-05	675	1.47e-05	692	0	0	0	73.5	0.61209	0.55	0.759572	0.55	0.759572	-0.201646	0.252789
s__Atopobium_parvulum	2.67e-05	676	3e-05	666	0	0	0	68	0.879148	0.527674	0.768099	0.527674	0.768099	-0.11355	0.522554
s__Mogibacterium_timidum	2.05e-05	677	1.84e-06	707	0	0	0	77	0.428537	1.13667	0.566469	1.13667	0.566469	-0.289459	0.0968239
s__Clostridium_neonatale	1.97e-05	678	0	725	0	0	0	73.5	0.61209	0.55	0.759572	0.55	0.759572	-0.201646	0.252789
s__Rothia_aeria	1.88e-05	679	4.35e-05	644	0	0	0	73.5	0.61209	2.53667	0.2813	2.53667	0.2813	-0.034054	0.848373
s__Megasphaera_massiliensis	1.84e-05	680	1.74e-05	686	0	0	0	73.5	0.61209	0.55	0.759572	0.55	0.759572	-0.201646	0.252789
s__Veillonella_tobetsuensis	1.79e-05	681	9.39e-05	553	0	4.4e-06	0	68	0.879148	3.39319	0.183307	3.39319	0.183307	0.19085	0.279613
s__Aeromonas_sp._ASNIH4	1.69e-05	682	0	725	0	0	0	73.5	0.61209	0.55	0.759572	0.55	0.759572	-0.201646	0.252789
s__Lactobacillus_johnsonii	1.67e-05	683	4.96e-05	629	0	0	0	76	0.675925	0.252068	0.881585	0.252068	0.881585	0.0424934	0.811403
s__Bacteroides_neonati	1.64e-05	684	2.75e-06	704	0	0	0	73.5	0.61209	2.95	0.228779	2.95	0.228779	-0.000641526	0.997127
s__Actinomyces_sp._oral_taxon_877	1.58e-05	685	0.000230229	355	0	4.64e-06	0	77	0.428537	6.30641	0.0427149	6.30641	0.0427149	0.0294739	0.868575
s__Pediococcus_acidilactici	1.56e-05	686	9.91e-07	713	0	0	0	64	0.502923	0.929524	0.628285	0.929524	0.628285	0.017027	0.923857
s__Streptococcus_sp._M143	1.56e-05	687	4.05e-05	650	0	9.77e-07	0	64	0.502923	4.89091	0.0866869	4.89091	0.0866869	0.240163	0.171274
s__Olsenella_uli	1.5e-05	688	0	725	0	0	0	73.5	0.61209	0.55	0.759572	0.55	0.759572	-0.201646	0.252789
s__Kocuria_salsicia	1.48e-05	689	6.1e-05	610	0	0	0	80.5	0.310742	1.76244	0.414277	1.76244	0.414277	-0.359896	0.0365572
s__Desulfovibrio_legallii	1.48e-05	690	0.00013386	470	0	5.69e-05	0	77	0.428537	5.01306	0.0815506	5.01306	0.0815506	-0.00211536	0.990527
s__Enterobacter_sp._638	1.43e-05	691	1.15e-05	697	0	0	0	73.5	0.61209	0.55	0.759572	0.55	0.759572	-0.0274971	0.877321
s__Klebsiella_sp._MBT_K-1	1.32e-05	692	9.45e-05	550	0	2.44e-07	0	73.5	0.61209	7.75785	0.0206731	7.75785	0.0206731	0.0224534	0.899698
s__Christensenella_sp._AF73-05CM02	1.29e-05	693	0	725	0	0	0	77	0.428537	1.13667	0.566469	1.13667	0.566469	-0.289459	0.0968239
s__Acidaminococcus_fermentans	1.19e-05	694	0.000193041	392	0	9.7e-06	0	73.5	0.61209	14.886	0.00058553	14.886	0.00058553	0.1626	0.358208
s__Prevotella_sp._F0091	8.89e-06	695	8.09e-05	577	0	2.43e-06	0	77	0.428537	5.4228	0.0664436	5.4228	0.0664436	-0.000705118	0.996842
s__Prevotella_bergensis	0	714.5	9.82e-05	543	0	5.58e-06	0	70	1	13.95	0.000934966	13.95	0.000934966	0.207213	0.239647
s__[Eubacterium]_brachy	0	714.5	0	725	0	0	0	73.5	0.61209	0.55	0.759572	0.55	0.759572	-0.201646	0.252789
s__Gulbenkiania_indica	0	714.5	1.49e-05	691	0	0	0	73.5	0.61209	0.55	0.759572	0.55	0.759572	-0.201646	0.252789
s__Klebsiella_sp._HMSC16A12	0	714.5	1.66e-05	688	0	0	0	73.5	0.61209	0.55	0.759572	0.55	0.759572	-0.201646	0.252789
s__Pediococcus_pentosaceus	0	714.5	6.44e-07	715	0	0	0	73.5	0.61209	0.55	0.759572	0.55	0.759572	-0.201646	0.252789
s__bacterium_OL-1	0	714.5	1.31e-05	694	0	0	0	73.5	0.61209	0.55	0.759572	0.55	0.759572	-0.201646	0.252789
s__Prevotella_multiformis	0	714.5	8.25e-05	573	0	2.58e-06	0	70	1	13.95	0.000934966	13.95	0.000934966	0.182653	0.301167
s__Prevotella_melaninogenica	0	714.5	5.12e-05	625	0	1.86e-06	0	70	1	13.95	0.000934966	13.95	0.000934966	0.182653	0.301167
s__Prevotella_fusca	0	714.5	0.000102814	537	0	1.86e-06	0	70	1	13.95	0.000934966	13.95	0.000934966	0.182653	0.301167
s__Prevotella_conceptionensis	0	714.5	5.44e-05	622	0	5.3e-06	0	70	1	13.95	0.000934966	13.95	0.000934966	0.182653	0.301167
s__Obesumbacterium_proteus	0	714.5	5.72e-05	616	0	4.29e-06	0	70	1	13.95	0.000934966	13.95	0.000934966	0.182653	0.301167
s__Ruminococcaceae_bacterium_CPB6	0	714.5	3.94e-05	653	0	0	0	70	1	6.75	0.0342181	6.75	0.0342181	0.164983	0.351111
s__Enterococcus_sp._FDAARGOS_375	0	714.5	3.74e-05	659	0	0	0	70	1	6.75	0.0342181	6.75	0.0342181	0.164983	0.351111
s__Enterococcus_mundtii	0	714.5	3.08e-05	663	0	0	0	70	1	6.75	0.0342181	6.75	0.0342181	0.164983	0.351111
s__Enterococcus_malodoratus	0	714.5	4.81e-05	633	0	0	0	70	1	6.75	0.0342181	6.75	0.0342181	0.164983	0.351111
s__Enterococcus_hirae	0	714.5	2.81e-05	671	0	0	0	70	1	6.75	0.0342181	6.75	0.0342181	0.164983	0.351111
s__Enterococcus_avium	0	714.5	4.63e-05	640	0	0	0	70	1	6.75	0.0342181	6.75	0.0342181	0.164983	0.351111
s__Pyramidobacter_piscolens	0	714.5	2.61e-05	673	0	0	0	70	1	6.75	0.0342181	6.75	0.0342181	0.164983	0.351111
s__Oscillibacter_ruminantium	0	714.5	8.82e-05	566	0	0	0	70	1	6.75	0.0342181	6.75	0.0342181	0.164983	0.351111
s__Oribacterium_sinus	0	714.5	2.27e-05	682	0	0	0	70	1	6.75	0.0342181	6.75	0.0342181	0.164983	0.351111
s__Enterococcus_casseliflavus	0	714.5	5.75e-05	615	0	0	0	64	0.502923	1.85424	0.395691	1.85424	0.395691	0.153325	0.386642
s__Prevotella_bryantii	0	714.5	4e-05	652	0	1.76e-05	0	73.5	0.61209	8.38495	0.0151088	8.38495	0.0151088	0.133758	0.450751
s__Duodenibacillus_massiliensis	0	714.5	6.18e-06	700	0	0	0	70	1	6.75	0.0342181	6.75	0.0342181	0.131572	0.458252
s__Prevotella_multisaccharivorax	0	714.5	8.27e-05	571	0	2.29e-06	0	73.5	0.61209	7.75785	0.0206731	7.75785	0.0206731	0.129588	0.465116
s__Prevotella_albensis	0	714.5	7.47e-05	584	0	1e-05	0	73.5	0.61209	7.75785	0.0206731	7.75785	0.0206731	0.129588	0.465116
s__Lactobacillus_animalis	0	714.5	0	725	0	0	0		1		1		1	0.0916572	0.606172
s__Clostridium_baratii	0	714.5	0	725	0	0	0		1		1		1	0.0916572	0.606172
s__Butyricimonas_sp._Marseille-P2440	0	714.5	0	725	0	0	0		1		1		1	0.0916572	0.606172
s__Asaccharospora_irregularis	0	714.5	2.35e-05	680	0	0	0	70	1	6.75	0.0342181	6.75	0.0342181	0.0916572	0.606172
s__Lactobacillus_vaginalis	0	714.5	3.2e-06	702	0	0	0	70	1	6.75	0.0342181	6.75	0.0342181	0.0916572	0.606172
s__Murdochiella_massiliensis	0	714.5	0	725	0	0	0		1		1		1	0.0916572	0.606172
s__Bacteroides_paurosaccharolyticus	0	714.5	0	725	0	0	0	73.5	0.61209	0.55	0.759572	0.55	0.759572	-0.0727516	0.682623
s__Lactobacillus_gasseri	0	714.5	1.29e-05	695	0	0	0	64	0.502923	0.929524	0.628285	0.929524	0.628285	0.0617228	0.728763
s__Clostridium_sp._CL-2	0	714.5	3.84e-05	656	0	0	0	73.5	0.61209	2.53667	0.2813	2.53667	0.2813	-0.034054	0.848373
s__Lactococcus_chungangensis	0	714.5	0	725	0	0	0	73.5	0.61209	0.55	0.759572	0.55	0.759572	-0.0274971	0.877321
s__Lelliottia_amnigena	0	714.5	1.49e-06	711	0	0	0	73.5	0.61209	0.55	0.759572	0.55	0.759572	-0.0274971	0.877321
s__Oribacterium_sp._WCC10	0	714.5	1.84e-06	708	0	0	0	73.5	0.61209	0.55	0.759572	0.55	0.759572	-0.0274971	0.877321
s__Slackia_exigua	0	714.5	3.15e-06	703	0	0	0	73.5	0.61209	2.53667	0.2813	2.53667	0.2813	-0.0211704	0.905403
